# Supplementary material for: 4-Chloro-2-(2-chloro­benzoyl)phenol
Source: Acta Crystallogr Sect E Struct Rep Online. 2013 Sep 21;69(Pt 10):o1568. doi: 10.1107/S1600536813025609 (PMC3790428; doi:10.1107/S1600536813025609)
Supplement: Supplementary file 1 [file e-69-o1568-sup1.cif]

##############################################################################
#                                                                            #
# This CIF contains the data in a paper accepted for publication in          #
# Acta Crystallographica Section E. It conforms to the requirements of       #
# Notes for Authors for Acta Crystallographica Section E, and has been       #
# peer reviewed under the auspices of the IUCr Commission on Journals.       #
#                                                                            #
# Full details of the Crystallographic Information File format               #
# are given in the paper "The Crystallographic Information File (CIF):       #
# a New Standard Archive File for Crystallography" by S. R. Hall, F. H.      #
# Allen and I. D. Brown [Acta Cryst. (1991), A47, 655-685].                  #
#                                                                            #
# The current version of the core CIF dictionary is obtainable from          #
# ftp://ftp.iucr.org/pub/cif_core.dic.                                       #
#                                                                            #
# Software is freely available for graphical display of the structure(s)     #
# in this CIF. For information consult the CIF software page                 #
# http://www.iucr.org/resources/cif/software.                                #
#                                                                            #
# This file may be used for bona fide research purposes within the           #
# scientific community so long as proper attribution is given to the journal # 
# article from which it was obtained.                                        #
#                                                                            #
##############################################################################
data_global
_audit_creation_method     'PLATON <TABLE ACC> option'
_journal_date_recd_electronic     2013-09-04
_journal_date_accepted     2013-09-16
_journal_name_full     'Acta Crystallographica, Section E'
_journal_year     2013
_journal_volume     69
_journal_issue     10
_journal_page_first     o1568
_journal_page_last     o1568
_journal_paper_category     QO
_journal_paper_doi     10.1107/S1600536813025609
_journal_coeditor_code     TK5253
_publ_contact_author_name
;
'Dr. Shaukath Ara Khanum'
;
_publ_contact_author_address
;
Department of Chemistry,
Yuvaraja's College (Autonomous)
University of Mysore
Mysore 570 005
INDIA
;
_publ_contact_author_email     'shaukathara@yahoo.co.in'
_publ_contact_author_fax     '+91-821-2419234'
_publ_contact_author_phone     '+91-821-2419610'
_publ_section_title
;
4-Chloro-2-(2-chlorobenzoyl)phenol
;
loop_
    _publ_author_name
    _publ_author_address
    'Bushra Begum, A.'
;
Department of Chemistry,
Yuvaraja's College (Autonomous),
University of Mysore,
Mysore, India 570 005
;
    'Madan Kumar, S.'
;
Department of Studies in Physics,
Manasagangotri,
University of Mysore,
Mysore, India 570 006
;
    'Manjunath, B. C.'
;
Department of Studies in Physics,
Manasagangotri,
University of Mysore,
Mysore, India 570 006
;
    'Shaukath Ara Khanum'
;
Department of Chemistry,
Yuvaraja's College (Autonomous),
University of Mysore,
Mysore, India 570 005
;
    'Lokanath, N. K.'
;
Department of Studies in Physics,
Manasagangotri,
University of Mysore,
Mysore, India 570 006
;
data_I
_database_code_depnum_ccdc_archive 'CCDC 960967'
_chemical_name_systematic
;
4-Chloro-2-(2-chlorobenzoyl)phenol
;
_chemical_formula_moiety     'C13 H8 Cl2 O2'
_chemical_formula_sum     'C13 H8 Cl2 O2'
_chemical_formula_iupac     'C13 H8 Cl2 O2'
_chemical_formula_weight     267.09
_symmetry_cell_setting     orthorhombic
_symmetry_space_group_name_H-M     'P b c a'
_symmetry_space_group_name_Hall     '-P 2ac 2ab'
loop_
    _symmetry_equiv_pos_site_id
    _symmetry_equiv_pos_as_xyz
    1 x,y,z
    2 1/2-x,-y,1/2+z
    3 1/2+x,1/2-y,-z
    4 -x,1/2+y,1/2-z
    5 -x,-y,-z
    6 1/2+x,y,1/2-z
    7 1/2-x,1/2+y,z
    8 x,1/2-y,1/2+z
_cell_length_a     16.0231(4)
_cell_length_b     7.4216(2)
_cell_length_c     19.6843(5)
_cell_angle_alpha     90
_cell_angle_beta     90
_cell_angle_gamma     90
_cell_volume     2340.80(10)
_cell_formula_units_Z     8
_cell_measurement_reflns_used     1972
_cell_measurement_theta_min     4.5
_cell_measurement_theta_max     64.9
_cell_measurement_temperature     295
_cell_special_details
;
;
_exptl_crystal_description     'needle'
_exptl_crystal_colour     'yellow'
_exptl_crystal_size_max     0.200
_exptl_crystal_size_mid     0.190
_exptl_crystal_size_min     0.180
_exptl_crystal_size_rad     ?
_exptl_crystal_density_diffrn     1.516
_exptl_crystal_density_meas     ?
_exptl_crystal_density_method     'Not Measured'
_exptl_crystal_F_000     1088
_exptl_absorpt_coefficient_mu     4.874
_exptl_absorpt_correction_type     multi-scan
_exptl_absorpt_process_details     '(SADABS; Bruker, 2013)'
_exptl_absorpt_correction_T_min     0.442
_exptl_absorpt_correction_T_max     0.474
_exptl_special_details
;
;
_diffrn_ambient_temperature     295
_diffrn_radiation_type     'CuK\a'
_diffrn_radiation_wavelength     1.54178
_diffrn_radiation_source     'Bruker MicroStar microfocus rotating anode'
_diffrn_radiation_monochromator     'Helios multilayer optics'
_diffrn_measurement_device_type     'Bruker X8 Proteum'
_diffrn_measurement_method     '\\\f and \\\w scans'
_diffrn_detector_area_resol_mean     10.7
_diffrn_reflns_number     15868
_diffrn_reflns_av_R_equivalents     0.0616
_diffrn_reflns_av_sigmaI/netI     0.0722
_diffrn_reflns_theta_min     4.49
_diffrn_reflns_theta_max     64.93
_diffrn_reflns_theta_full     64.93
_diffrn_measured_fraction_theta_max     0.992
_diffrn_measured_fraction_theta_full     0.992
_diffrn_reflns_limit_h_min     -18
_diffrn_reflns_limit_h_max     18
_diffrn_reflns_limit_k_min     -8
_diffrn_reflns_limit_k_max     4
_diffrn_reflns_limit_l_min     -23
_diffrn_reflns_limit_l_max     22
_diffrn_reflns_reduction_process
;
;
_refine_special_details
;
Refinement on <i>F</i>^2^ for ALL reflections except those flagged by the user
for potential systematic errors. Weighted <i>R</i>-factors <i>wR</i> and all
goodnesses of fit <i>S</i> are based on <i>F</i>^2^, conventional
<i>R</i>-factors <i>R</i> are based on <i>F</i>, with <i>F</i> set to zero for
negative <i>F</i>^2^. The observed criterion of <i>F</i>^2^ > \s(<i>F</i>^2^)
is used only for calculating -<i>R</i>-factor-obs <i>etc</i>. and is not
relevant to the choice of reflections for refinement. <i>R</i>-factors based
on <i>F</i>^2^ are statistically about twice as large as those based on
<i>F</i>, and <i>R</i>-factors based on ALL data will be even larger.
;
_reflns_number_total     1972
_reflns_number_gt     1712
_reflns_threshold_expression     I>2\s(I)
_refine_ls_structure_factor_coef     Fsqd
_refine_ls_matrix_type     full
_refine_ls_R_factor_all     0.0799
_refine_ls_R_factor_gt     0.0371
_refine_ls_wR_factor_gt     0.0995
_refine_ls_wR_factor_ref     0.1045
_refine_ls_goodness_of_fit_ref     1.058
_refine_ls_restrained_S_all     1.058
_refine_ls_number_reflns     1972
_refine_ls_number_parameters     154
_refine_ls_number_restraints     0
_refine_ls_number_constraints     ?
_refine_ls_hydrogen_treatment     constr
_refine_ls_weighting_scheme     calc
_refine_ls_weighting_details
         'calc w=1/[\s^2^(Fo^2^)+(0.0717P)^2^+0.4839P] where P=(Fo^2^+2Fc^2^)/3'
_atom_sites_solution_hydrogens     geom
_atom_sites_solution_primary     direct
_atom_sites_solution_secondary     difmap
_refine_ls_shift/su_max     0.001
_refine_ls_shift/su_mean     0.000
_refine_diff_density_max     0.296
_refine_diff_density_min     -0.212
_refine_ls_extinction_method     'none'
loop_
    _atom_type_symbol
    _atom_type_description
    _atom_type_scat_dispersion_real
    _atom_type_scat_dispersion_imag
    _atom_type_scat_source
    O O 0.0492 0.0322 'International Tables Vol C Tables 4.2.6.8 and 6.1.1.4'
    Cl Cl 0.3639 0.7018 'International Tables Vol C Tables 4.2.6.8 and 6.1.1.4'
    H H 0.0000 0.0000 'International Tables Vol C Tables 4.2.6.8 and 6.1.1.4'
    C C 0.0181 0.0091 'International Tables Vol C Tables 4.2.6.8 and 6.1.1.4'
_computing_data_collection     'APEX2 (Bruker, 2013)'
_computing_cell_refinement     'SAINT (Bruker, 2013)'
_computing_data_reduction     'SAINT (Bruker, 2013)'
_computing_structure_solution     'SHELXS97 (Sheldrick, 2008)'
_computing_structure_refinement     'SHELXL97 (Sheldrick, 2008)'
_computing_molecular_graphics     'Mercury (Macrae <i>et al.</i>, 2008)'
_computing_publication_material     'Mercury (Macrae <i>et al.</i>, 2008)'
loop_
    _atom_site_type_symbol
    _atom_site_label
    _atom_site_fract_x
    _atom_site_fract_y
    _atom_site_fract_z
    _atom_site_U_iso_or_equiv
    _atom_site_thermal_displace_type
    _atom_site_calc_flag
    _atom_site_refinement_flags
    _atom_site_occupancy
    Cl Cl7 0.41862(4) 0.46830(6) 0.29403(2) 0.0481(2) Uani . . 1.000
    Cl Cl17 0.68664(3) 0.11456(7) 0.40130(3) 0.0439(2) Uani . . 1.000
    O O9 0.29828(9) 0.2266(2) 0.43513(7) 0.0486(5) Uani . . 1.000
    O O16 0.38062(10) 0.3221(2) 0.54298(7) 0.0428(5) Uani . . 1.000
    C C1 0.37955(13) 0.1912(2) 0.21207(9) 0.0330(5) Uani . . 1.000
    C C2 0.35120(13) 0.0191(2) 0.19888(9) 0.0341(5) Uani . . 1.000
    C C3 0.32654(14) -0.0927(2) 0.25143(10) 0.0376(6) Uani . . 1.000
    C C4 0.33080(13) -0.0318(2) 0.31807(9) 0.0356(6) Uani . . 1.000
    C C5 0.36117(12) 0.1391(2) 0.33254(9) 0.0289(5) Uani . . 1.000
    C C6 0.38485(12) 0.2493(2) 0.27869(9) 0.0296(5) Uani . . 1.000
    C C8 0.36471(13) 0.1988(2) 0.40532(9) 0.0317(5) Uani . . 1.000
    C C10 0.44516(12) 0.2149(2) 0.43988(9) 0.0288(5) Uani . . 1.000
    C C11 0.44873(12) 0.2764(2) 0.50758(9) 0.0310(5) Uani . . 1.000
    C C12 0.52597(14) 0.2929(2) 0.53977(9) 0.0390(6) Uani . . 1.000
    C C13 0.59771(13) 0.2463(3) 0.50739(10) 0.0373(5) Uani . . 1.000
    C C14 0.59454(12) 0.1799(2) 0.44109(10) 0.0324(5) Uani . . 1.000
    C C15 0.52003(12) 0.1657(2) 0.40762(9) 0.0289(5) Uani . . 1.000
    H H1 0.39490 0.26710 0.17660 0.0400 Uiso calc R 1.000
    H H2 0.34870 -0.02210 0.15430 0.0410 Uiso calc R 1.000
    H H3 0.30720 -0.20820 0.24220 0.0450 Uiso calc R 1.000
    H H4 0.31320 -0.10620 0.35330 0.0430 Uiso calc R 1.000
    H H12 0.52840 0.33640 0.58400 0.0470 Uiso calc R 1.000
    H H13 0.64880 0.25860 0.52940 0.0450 Uiso calc R 1.000
    H H15 0.51890 0.12320 0.36320 0.0350 Uiso calc R 1.000
    H H16 0.33910 0.30760 0.51930 0.0640 Uiso calc R 1.000
loop_
    _atom_site_aniso_label
    _atom_site_aniso_U_11
    _atom_site_aniso_U_22
    _atom_site_aniso_U_33
    _atom_site_aniso_U_12
    _atom_site_aniso_U_13
    _atom_site_aniso_U_23
    Cl7 0.0670(4) 0.0413(3) 0.0359(3) -0.0138(2) -0.0087(2) 0.0009(2)
    Cl17 0.0269(3) 0.0563(3) 0.0484(3) 0.0061(2) -0.0024(2) 0.0039(2)
    O9 0.0283(8) 0.0882(10) 0.0294(7) 0.0028(7) 0.0032(7) -0.0086(7)
    O16 0.0401(9) 0.0647(8) 0.0237(7) -0.0061(7) 0.0043(6) -0.0069(6)
    C1 0.0312(10) 0.0440(9) 0.0239(9) 0.0027(8) -0.0001(8) 0.0026(7)
    C2 0.0311(10) 0.0465(9) 0.0247(9) 0.0068(8) -0.0053(8) -0.0055(7)
    C3 0.0368(11) 0.0413(9) 0.0347(10) -0.0027(8) -0.0084(10) -0.0037(7)
    C4 0.0332(10) 0.0454(10) 0.0281(9) -0.0050(8) -0.0019(9) 0.0052(7)
    C5 0.0208(9) 0.0437(8) 0.0222(8) 0.0011(7) -0.0026(8) 0.0000(6)
    C6 0.0264(9) 0.0381(8) 0.0244(8) 0.0004(7) -0.0020(8) -0.0006(7)
    C8 0.0262(10) 0.0449(9) 0.0241(9) 0.0002(7) 0.0020(8) 0.0012(7)
    C10 0.0295(10) 0.0349(8) 0.0220(8) -0.0020(7) -0.0023(8) 0.0030(6)
    C11 0.0331(11) 0.0382(8) 0.0216(8) -0.0044(7) 0.0024(8) 0.0022(6)
    C12 0.0465(13) 0.0476(9) 0.0228(9) -0.0109(9) -0.0073(9) 0.0013(7)
    C13 0.0336(10) 0.0475(9) 0.0307(9) -0.0070(8) -0.0104(9) 0.0074(7)
    C14 0.0291(10) 0.0359(8) 0.0322(9) -0.0006(7) -0.0036(9) 0.0066(7)
    C15 0.0291(10) 0.0353(8) 0.0224(8) 0.0005(7) -0.0009(8) 0.0013(6)
_geom_special_details
;
Bond distances, angles <i>etc</i>. have been calculated using the rounded
fractional coordinates. All su's are estimated from the variances of the
(full) variance-covariance matrix. The cell e.s.d.'s are taken into account in
the estimation of distances, angles and torsion angles
;
loop_
    _geom_bond_atom_site_label_1
    _geom_bond_atom_site_label_2
    _geom_bond_site_symmetry_1
    _geom_bond_site_symmetry_2
    _geom_bond_distance
    _geom_bond_publ_flag
    Cl7 C6 . . 1.7394(16) no
    Cl17 C14 . . 1.740(2) no
    O9 C8 . . 1.233(2) no
    O16 C11 . . 1.339(2) no
    O16 H16 . . 0.8200 no
    C1 C6 . . 1.383(2) no
    C1 C2 . . 1.380(2) no
    C2 C3 . . 1.384(3) no
    C3 C4 . . 1.389(3) no
    C4 C5 . . 1.388(2) no
    C5 C6 . . 1.392(2) no
    C5 C8 . . 1.501(2) no
    C8 C10 . . 1.462(3) no
    C10 C15 . . 1.406(3) no
    C10 C11 . . 1.410(2) no
    C11 C12 . . 1.396(3) no
    C12 C13 . . 1.359(3) no
    C13 C14 . . 1.396(3) no
    C14 C15 . . 1.368(3) no
    C1 H1 . . 0.9300 no
    C2 H2 . . 0.9300 no
    C3 H3 . . 0.9300 no
    C4 H4 . . 0.9300 no
    C12 H12 . . 0.9300 no
    C13 H13 . . 0.9300 no
    C15 H15 . . 0.9300 no
loop_
    _geom_angle_atom_site_label_1
    _geom_angle_atom_site_label_2
    _geom_angle_atom_site_label_3
    _geom_angle_site_symmetry_1
    _geom_angle_site_symmetry_2
    _geom_angle_site_symmetry_3
    _geom_angle
    _geom_angle_publ_flag
    C11 O16 H16 . . . 109.00 no
    C2 C1 C6 . . . 119.15(16) no
    C1 C2 C3 . . . 120.55(16) no
    C2 C3 C4 . . . 119.79(15) no
    C3 C4 C5 . . . 120.55(16) no
    C4 C5 C8 . . . 118.62(15) no
    C6 C5 C8 . . . 122.91(14) no
    C4 C5 C6 . . . 118.45(16) no
    Cl7 C6 C5 . . . 120.12(13) no
    C1 C6 C5 . . . 121.49(15) no
    Cl7 C6 C1 . . . 118.36(13) no
    O9 C8 C10 . . . 121.73(16) no
    C5 C8 C10 . . . 120.10(17) no
    O9 C8 C5 . . . 118.11(18) no
    C8 C10 C11 . . . 120.13(17) no
    C8 C10 C15 . . . 121.39(16) no
    C11 C10 C15 . . . 118.46(17) no
    O16 C11 C10 . . . 122.76(17) no
    O16 C11 C12 . . . 117.67(16) no
    C10 C11 C12 . . . 119.57(17) no
    C11 C12 C13 . . . 120.98(17) no
    C12 C13 C14 . . . 119.83(19) no
    Cl17 C14 C13 . . . 119.24(15) no
    C13 C14 C15 . . . 120.62(18) no
    Cl17 C14 C15 . . . 120.14(15) no
    C10 C15 C14 . . . 120.49(17) no
    C2 C1 H1 . . . 120.00 no
    C6 C1 H1 . . . 120.00 no
    C1 C2 H2 . . . 120.00 no
    C3 C2 H2 . . . 120.00 no
    C2 C3 H3 . . . 120.00 no
    C4 C3 H3 . . . 120.00 no
    C3 C4 H4 . . . 120.00 no
    C5 C4 H4 . . . 120.00 no
    C11 C12 H12 . . . 120.00 no
    C13 C12 H12 . . . 119.00 no
    C12 C13 H13 . . . 120.00 no
    C14 C13 H13 . . . 120.00 no
    C10 C15 H15 . . . 120.00 no
    C14 C15 H15 . . . 120.00 no
loop_
    _geom_torsion_atom_site_label_1
    _geom_torsion_atom_site_label_2
    _geom_torsion_atom_site_label_3
    _geom_torsion_atom_site_label_4
    _geom_torsion_site_symmetry_1
    _geom_torsion_site_symmetry_2
    _geom_torsion_site_symmetry_3
    _geom_torsion_site_symmetry_4
    _geom_torsion
    _geom_torsion_publ_flag
    C6 C1 C2 C3 . . . . 1.5(3) no
    C2 C1 C6 Cl7 . . . . -178.65(16) no
    C2 C1 C6 C5 . . . . -0.9(3) no
    C1 C2 C3 C4 . . . . -0.4(3) no
    C2 C3 C4 C5 . . . . -1.3(3) no
    C3 C4 C5 C6 . . . . 1.8(3) no
    C3 C4 C5 C8 . . . . -179.90(19) no
    C4 C5 C6 Cl7 . . . . 176.96(15) no
    C4 C5 C6 C1 . . . . -0.7(3) no
    C8 C5 C6 Cl7 . . . . -1.2(3) no
    C8 C5 C6 C1 . . . . -178.93(18) no
    C4 C5 C8 O9 . . . . -69.0(2) no
    C4 C5 C8 C10 . . . . 108.3(2) no
    C6 C5 C8 O9 . . . . 109.2(2) no
    C6 C5 C8 C10 . . . . -73.5(2) no
    O9 C8 C10 C11 . . . . -4.8(2) no
    O9 C8 C10 C15 . . . . 173.55(16) no
    C5 C8 C10 C11 . . . . 178.00(14) no
    C5 C8 C10 C15 . . . . -3.7(2) no
    C8 C10 C11 O16 . . . . 0.0(2) no
    C8 C10 C11 C12 . . . . -179.36(14) no
    C15 C10 C11 O16 . . . . -178.36(15) no
    C15 C10 C11 C12 . . . . 2.3(2) no
    C8 C10 C15 C14 . . . . -179.27(15) no
    C11 C10 C15 C14 . . . . -0.9(2) no
    O16 C11 C12 C13 . . . . 178.94(17) no
    C10 C11 C12 C13 . . . . -1.7(2) no
    C11 C12 C13 C14 . . . . -0.4(3) no
    C12 C13 C14 Cl17 . . . . -178.09(14) no
    C12 C13 C14 C15 . . . . 1.8(3) no
    Cl17 C14 C15 C10 . . . . 178.75(12) no
    C13 C14 C15 C10 . . . . -1.1(2) no
loop_
    _geom_hbond_atom_site_label_D
    _geom_hbond_atom_site_label_H
    _geom_hbond_atom_site_label_A
    _geom_hbond_site_symmetry_A
    _geom_hbond_distance_DH
    _geom_hbond_distance_HA
    _geom_hbond_distance_DA
    _geom_hbond_angle_DHA
    _geom_hbond_publ_flag
    O16 H16 O9 . 0.82 1.88 2.598(2) 146 yes
    C13 H13 O9 3_556 0.93 2.50 3.413(3) 168 yes
    C6 Cl7 Cg1 4_556 1.7394(16) 3.8879(10) 4.901(2) 115.77(7) yes
_iucr_refine_instructions_details
;
TITL lowtempb7_bcm in Pbca
CELL 1.54178 16.0231 7.4216 19.6843 90.000 90.000 90.000
ZERR 8.00 0.0004 0.0002 0.0005 0.000 0.000 0.000
LATT 1
SYMM x+1/2, -y+1/2, -z
SYMM -x, y+1/2, -z+1/2
SYMM -x+1/2, -y, z+1/2
SFAC  C   H   O   CL
UNIT  104   64  16  16
TEMP 22.050
L.S. 14
ACTA
SIZE 0.18 0.19 0.20
BOND $H
FMAP 2
PLAN 20
WGHT    0.071700    0.483900
FVAR       0.16916
MOLE   1
C1    1    0.379552    0.191219    0.212069    11.00000    0.03124    0.04396 =
         0.02395    0.00264   -0.00012    0.00272
AFIX  43
H1    2    0.394891    0.267138    0.176616    11.00000   -1.20000
AFIX   0
C2    1    0.351198    0.019079    0.198876    11.00000    0.03113    0.04648 =
         0.02471   -0.00545   -0.00530    0.00682
AFIX  43
H2    2    0.348655   -0.022097    0.154302    11.00000   -1.20000
AFIX   0
C3    1    0.326535   -0.092673    0.251434    11.00000    0.03684    0.04129 =
         0.03467   -0.00367   -0.00835   -0.00265
AFIX  43
H3    2    0.307157   -0.208211    0.242172    11.00000   -1.20000
AFIX   0
C4    1    0.330802   -0.031794    0.318068    11.00000    0.03320    0.04537 =
         0.02813    0.00518   -0.00193   -0.00504
AFIX  43
H4    2    0.313161   -0.106159    0.353279    11.00000   -1.20000
AFIX   0
C5    1    0.361166    0.139051    0.332544    11.00000    0.02084    0.04373 =
         0.02215   -0.00004   -0.00260    0.00108
C6    1    0.384851    0.249303    0.278686    11.00000    0.02638    0.03811 =
         0.02439   -0.00063   -0.00198    0.00043
CL7   4    0.418621    0.468295    0.294031    11.00000    0.06705    0.04132 =
         0.03593    0.00085   -0.00872   -0.01380
C8    1    0.364706    0.198765    0.405322    11.00000    0.02623    0.04487 =
         0.02409    0.00116    0.00198    0.00016
O9    3    0.298277    0.226557    0.435133    11.00000    0.02832    0.08817 =
         0.02938   -0.00860    0.00321    0.00279
C10   1    0.445163    0.214862    0.439882    11.00000    0.02950    0.03488 =
         0.02202    0.00304   -0.00230   -0.00199
C11   1    0.448734    0.276370    0.507578    11.00000    0.03306    0.03822 =
         0.02162    0.00223    0.00244   -0.00441
C12   1    0.525967    0.292875    0.539773    11.00000    0.04651    0.04758 =
         0.02282    0.00131   -0.00726   -0.01088
AFIX  43
H12   2    0.528374    0.336392    0.584035    11.00000   -1.20000
AFIX   0
C13   1    0.597705    0.246287    0.507391    11.00000    0.03356    0.04751 =
         0.03070    0.00744   -0.01039   -0.00701
AFIX  43
H13   2    0.648777    0.258595    0.529354    11.00000   -1.20000
AFIX   0
C14   1    0.594544    0.179924    0.441093    11.00000    0.02908    0.03585 =
         0.03219    0.00665   -0.00361   -0.00061
C15   1    0.520029    0.165728    0.407618    11.00000    0.02912    0.03527 =
         0.02238    0.00135   -0.00094    0.00051
AFIX  43
H15   2    0.518894    0.123248    0.363180    11.00000   -1.20000
AFIX   0
O16   3    0.380624    0.322050    0.542975    11.00000    0.04014    0.06465 =
         0.02372   -0.00688    0.00433   -0.00613
AFIX  83
H16   2    0.339054    0.307616    0.519297    11.00000   -1.50000
AFIX   0
CL17  4    0.686642    0.114563    0.401299    11.00000    0.02695    0.05633 =
         0.04845    0.00392   -0.00243    0.00612
HKLF 4
REM  lowtempb7_bcm in Pbca
REM R1 =  0.0371 for   1712 Fo > 4sig(Fo)  and  0.0799 for all   1972 data
REM    154 parameters refined using      0 restraints
END
WGHT      0.0717      0.4839
REM Highest difference peak  0.296,  deepest hole -0.212,  1-sigma level  0.067
Q1    1   0.6867  0.0467  0.4365  11.00000  0.05    0.30
Q2    1   0.4769  0.2037  0.4275  11.00000  0.05    0.27
Q3    1   0.3951  0.3223  0.2913  11.00000  0.05    0.26
Q4    1   0.3717  0.1878  0.3119  11.00000  0.05    0.25
Q5    1   0.6974 -0.0497  0.4000  11.00000  0.05    0.24
Q6    1   0.3796  0.4619  0.3285  11.00000  0.05    0.23
Q7    1   0.7233  0.2506  0.4013  11.00000  0.05    0.23
Q8    1   0.3618  0.4286  0.2937  11.00000  0.05    0.23
Q9    1   0.4236  0.4936  0.3462  11.00000  0.05    0.22
Q10   1   0.3916  0.0986  0.2141  11.00000  0.05    0.22
Q11   1   0.3610  0.1726  0.3674  11.00000  0.05    0.21
Q12   1   0.4629  0.3601  0.2867  11.00000  0.05    0.20
Q13   1   0.3741  0.2187  0.2466  11.00000  0.05    0.19
Q14   1   0.4225  0.5186  0.2431  11.00000  0.05    0.18
Q15   1   0.7482  0.1051  0.4024  11.00000  0.05    0.18
Q16   1   0.4075  0.2298  0.4213  11.00000  0.05    0.18
Q17   1   0.6203  0.1208  0.3663  11.00000  0.05    0.18
Q18   1   0.6412  0.1766  0.4011  11.00000  0.05    0.17
Q19   1   0.4790  0.3184  0.5064  11.00000  0.05    0.17
Q20   1   0.4807  0.5426  0.2624  11.00000  0.05    0.16
;
