# Supplementary material for: 4-Chloro-2-(2-chloro­benzoyl)phenol
Source: Acta Crystallogr Sect E Struct Rep Online. 2013 Sep 21;69(Pt 10):o1568. doi: 10.1107/S1600536813025609 (PMC3790428; doi:10.1107/S1600536813025609)
Supplement: Supplementary file 2 [file e-69-o1568-Isup2.hkl]

# 
# h,k,l, Fc-squared, Fo-squared, sigma(Fo-squared) and status flag 
# 
data_I
_shelx_title ' lowtempb7_bcm in Pbca' 
_shelx_refln_list_code          4 
_shelx_F_calc_maximum      166.39 
_exptl_crystal_F_000      1088.00 
_reflns_d_resolution_high  0.8511 
 
loop_ 
 _symmetry_equiv_pos_as_xyz 
 'x, y, z' 
 'x+1/2, -y+1/2, -z' 
 '-x, y+1/2, -z+1/2' 
 '-x+1/2, -y, z+1/2' 
 '-x, -y, -z' 
 '-x-1/2, y-1/2, z' 
 'x, -y-1/2, z-1/2' 
 'x-1/2, y, -z-1/2' 
 
_cell_length_a    16.0231 
_cell_length_b     7.4216 
_cell_length_c    19.6843 
_cell_angle_alpha  90.000 
_cell_angle_beta   90.000 
_cell_angle_gamma  90.000 
 
_shelx_F_squared_multiplier     1.000 
 
loop_ 
 _refln_index_h 
 _refln_index_k 
 _refln_index_l 
 _refln_F_squared_calc 
 _refln_F_squared_meas 
 _refln_F_squared_sigma 
 _refln_observed_status 
   2   0   0     2170.27     2214.33    112.18 o 
   6   0   0     2861.22     3309.63    119.11 o 
   8   0   0     5222.88     4722.92    240.79 o 
  10   0   0     4518.41     3768.08    140.11 o 
  12   0   0      149.31      130.36      6.92 o 
  14   0   0     1190.68     1191.03     76.19 o 
  16   0   0     1290.32     1451.75     58.36 o 
  18   0   0      827.16      857.72     24.46 o 
   2   1   0    15159.18    18992.52   1183.68 o 
   4   1   0     3718.45     4027.89    131.41 o 
   6   1   0    11178.78    11655.47    295.05 o 
   8   1   0      562.86      490.33     26.91 o 
  10   1   0     5241.56     5108.32     93.66 o 
  12   1   0     7202.30     6896.10    126.32 o 
  14   1   0     4888.02     5058.09     93.22 o 
  16   1   0        4.46        6.44      1.67 o 
  18   1   0       18.89       24.85      2.05 o 
   2   2   0     4485.73     5507.87    141.82 o 
   4   2   0       16.84       16.84      1.34 o 
   6   2   0      273.69      367.12     11.70 o 
   8   2   0     4537.05     3940.73     93.57 o 
  10   2   0      563.64      510.46     14.22 o 
  12   2   0     9336.76     9330.49    169.32 o 
  14   2   0      427.68      459.17     22.93 o 
  16   2   0      236.03      221.01      5.68 o 
  18   2   0       92.34      101.39      3.42 o 
   2   3   0     7757.39     9264.11    331.14 o 
   4   3   0    16945.60    17024.12    607.92 o 
   6   3   0     3268.90     2781.56     57.20 o 
   8   3   0      906.38      941.90     25.33 o 
  10   3   0      201.48      207.15     14.81 o 
  12   3   0     1655.19     1618.20     29.28 o 
  14   3   0     3579.26     3875.56     71.48 o 
  16   3   0     1019.49     1014.23     19.68 o 
   0   4   0     3906.78     4106.08    168.45 o 
   2   4   0     4455.37     4015.40     92.40 o 
   4   4   0     1744.07     1628.40     28.22 o 
   6   4   0     7780.19     7118.25     97.58 o 
   8   4   0      162.26     -372.90    593.07 o 
  10   4   0      142.87     -607.05    607.05 o 
  12   4   0        9.33        8.65      1.25 o 
  14   4   0      323.47      369.29      8.24 o 
  16   4   0      980.50      962.81     19.72 o 
   2   5   0     1895.53     1758.43     25.63 o 
   4   5   0     1483.49     1530.84     26.16 o 
   6   5   0     2488.23     2440.52     34.04 o 
   8   5   0      708.78      685.25     11.13 o 
  10   5   0      542.76      529.61     10.32 o 
  12   5   0      159.89      151.33      4.12 o 
  14   5   0       33.13       34.35      1.92 o 
   0   6   0      185.02      179.64      6.10 o 
   2   6   0      503.87      539.16      9.14 o 
   4   6   0      255.03      263.87      5.64 o 
   6   6   0       87.47      101.82      3.07 o 
   8   6   0     1173.66     1201.70     21.14 o 
  10   6   0        0.67        0.92      1.04 o 
  12   6   0       19.83       27.59      1.93 o 
   2   7   0     2127.08     2169.30     33.71 o 
   4   7   0       28.97       25.48      1.88 o 
   6   7   0        5.03       10.44      1.82 o 
   8   7   0      245.17      260.95      6.24 o 
  10   7   0      776.72      772.99     36.84 o 
   0   8   0       68.62       69.37      3.46 o 
   2   8   0      325.59      305.70      8.96 o 
   4   8   0       19.06       19.18      2.00 o 
   6   8   0       82.34       83.09      3.94 o 
   1   1   1      405.95      465.94      9.23 o 
   2   1   1      155.32      170.67      3.30 o 
   3   1   1     5195.10     5928.05    105.91 o 
   4   1   1    18190.21    19954.76    355.93 o 
   5   1   1     8686.00     9466.65    169.12 o 
   6   1   1     5095.43     5367.53    102.71 o 
   7   1   1       65.11       79.38      2.96 o 
   8   1   1     8067.35     7308.68    262.32 o 
   9   1   1      475.34      471.76     33.63 o 
  10   1   1     2054.77     1870.06     31.64 o 
  11   1   1     1153.68     1110.68     53.83 o 
  12   1   1     1163.53     1148.23     58.15 o 
  13   1   1      756.41      776.83     47.48 o 
  14   1   1       33.24       -9.79    672.06 o 
  15   1   1       24.88     1064.18    585.38 o 
  16   1   1      284.36      310.68      5.48 o 
  17   1   1       59.90       64.42      1.95 o 
  18   1   1      119.57      125.93      2.99 o 
   0   2   1     9553.72    11389.88    496.79 o 
   1   2   1    10099.09    11966.54    246.07 o 
   2   2   1      167.03      170.40      3.30 o 
   3   2   1      529.50      635.68     12.43 o 
   4   2   1      446.11      544.28     10.07 o 
   5   2   1      600.58      648.18     12.06 o 
   6   2   1     2237.20     2347.71     53.76 o 
   7   2   1      696.01      601.46     32.50 o 
   8   2   1      952.76      934.97     14.25 o 
   9   2   1     3020.91     2668.32     27.96 o 
  10   2   1      229.86      225.14     21.19 o 
  11   2   1      624.14      574.43     33.17 o 
  12   2   1     1499.14     1504.93     39.74 o 
  13   2   1     1415.08     1445.53     84.31 o 
  14   2   1       73.85       88.14     26.84 o 
  15   2   1      939.65     1007.90     53.84 o 
  16   2   1      506.30      523.05     27.02 o 
  17   2   1      265.89      288.98      5.03 o 
  18   2   1      414.35      409.78      6.85 o 
   1   3   1     2338.56     2908.93    110.72 o 
   2   3   1     3337.03     3826.96     78.99 o 
   3   3   1     1493.77     1731.57     36.07 o 
   4   3   1     5488.39     5626.19    142.37 o 
   5   3   1      515.77      434.96     16.93 o 
   6   3   1     1866.25     1780.68     21.25 o 
   7   3   1      846.07      721.03     30.68 o 
   8   3   1     2615.17     2371.82     45.93 o 
   9   3   1       59.98       62.17      1.79 o 
  10   3   1       25.02       31.84     13.45 o 
  11   3   1      747.43      715.61     42.06 o 
  12   3   1      545.45      581.61     59.47 o 
  13   3   1        3.23        6.64     64.29 o 
  14   3   1       93.44       99.12      4.59 o 
  15   3   1      166.85      171.42      3.41 o 
  16   3   1      113.76      129.52      2.75 o 
  17   3   1      267.37      262.08      4.18 o 
   0   4   1    14302.11    13901.67    317.71 o 
   1   4   1      363.93      369.73      8.05 o 
   2   4   1     1177.34     1057.81     13.98 o 
   3   4   1      433.73      383.24      4.66 o 
   4   4   1     1765.80     1781.18     19.13 o 
   5   4   1        0.06      790.88    472.50 o 
   6   4   1      575.23      504.70      6.78 o 
   7   4   1     1635.96     1584.38     33.30 o 
   8   4   1       17.39       12.29      5.39 o 
   9   4   1       53.11     -406.29    406.29 o 
  10   4   1       21.65     -591.68    591.68 o 
  11   4   1      248.88      246.95      3.41 o 
  12   4   1       66.93       64.39      1.68 o 
  13   4   1       97.38      107.99      2.21 o 
  14   4   1       35.98       42.36      1.63 o 
  15   4   1        3.27        4.10      0.88 o 
  16   4   1        3.38        6.27      0.77 o 
   1   5   1      430.74      370.18      4.39 o 
   2   5   1      230.28      267.89      3.35 o 
   3   5   1      455.09      415.09      5.08 o 
   4   5   1     2021.01     1948.86     22.28 o 
   5   5   1      417.01      423.54      7.96 o 
   6   5   1        1.57       25.23    236.25 o 
   7   5   1        1.75        2.87     12.76 o 
   8   5   1      397.56      399.56     32.89 o 
   9   5   1      114.15      123.87      2.15 o 
  10   5   1       90.04      105.71      2.00 o 
  11   5   1      291.91      298.26      4.29 o 
  12   5   1        1.61        3.68      0.78 o 
  13   5   1      332.42      336.93      5.08 o 
  14   5   1      822.28      853.14     16.61 o 
  15   5   1        0.15        1.17      0.84 o 
   0   6   1     1450.37     1415.67     23.19 o 
   1   6   1      271.74      267.31      3.46 o 
   2   6   1        2.92        1.51      0.57 o 
   3   6   1      635.00      633.02      7.84 o 
   4   6   1       49.97       48.41      1.51 o 
   5   6   1       11.66       11.79      0.92 o 
   6   6   1      146.32      138.97      2.64 o 
   7   6   1     1235.68     1250.25     15.49 o 
   8   6   1     1227.07     1242.75     15.41 o 
   9   6   1       53.30       49.21      1.60 o 
  10   6   1      189.60      185.66      3.21 o 
  11   6   1      226.01      229.60      3.95 o 
  12   6   1      563.90      541.38      8.84 o 
  13   6   1        0.19        0.90      0.83 o 
   1   7   1       42.92       40.42      1.67 o 
   2   7   1      104.00      110.68      2.19 o 
   3   7   1       54.79       63.26      1.98 o 
   4   7   1        2.36        2.88      0.85 o 
   5   7   1      162.15      150.24      2.73 o 
   6   7   1       29.60       26.63      1.28 o 
   7   7   1        5.34        7.29      1.15 o 
   8   7   1      110.37      116.51      2.77 o 
   9   7   1        4.23        3.44      0.99 o 
  10   7   1        5.82        5.95      1.04 o 
  11   7   1        5.13        3.67      1.48 o 
   0   8   1      481.28      502.04     14.95 o 
   1   8   1       23.89       21.44      1.65 o 
   2   8   1       82.67       71.18      2.72 o 
   3   8   1      174.57      169.04      4.43 o 
   4   8   1       50.17       54.13      2.04 o 
   5   8   1       61.71       66.61      2.14 o 
   6   8   1      402.30      402.73      8.09 o 
   7   8   1        5.96        7.69      3.15 o 
   0   0   2     1636.97     1878.23     67.96 o 
   1   0   2       20.53        4.97      1.01 o 
   2   0   2     4698.59     5079.04    128.65 o 
   3   0   2     4461.86     4842.61    123.11 o 
   4   0   2    15325.56    17985.65    524.61 o 
   5   0   2     1982.54     2235.78     57.05 o 
   6   0   2       90.19       74.86      2.66 o 
   7   0   2     1584.92     1467.83     75.84 o 
   8   0   2      336.59      451.33     20.79 o 
   9   0   2      508.28      477.25     11.70 o 
  10   0   2      653.78      587.60     52.37 o 
  11   0   2     1637.84     1431.89     31.71 o 
  12   0   2     3106.94     2889.06     85.70 o 
  13   0   2     2210.07     2144.90     40.40 o 
  14   0   2      652.38      691.43     16.22 o 
  15   0   2     1525.70     1506.16     40.06 o 
  16   0   2       54.67       51.16      4.07 o 
  17   0   2      246.38      256.90      8.90 o 
  18   0   2       37.06       31.28      2.08 o 
   1   1   2    13038.01    15199.48    636.98 o 
   2   1   2     3204.93     3681.98     70.42 o 
   3   1   2     7947.50     8947.54    159.75 o 
   4   1   2     3668.05     4131.89     74.09 o 
   5   1   2     4983.54     5183.50    107.24 o 
   6   1   2     4965.45     5681.57    117.61 o 
   7   1   2     1217.40     1306.22     39.21 o 
   8   1   2      910.00      951.29     49.98 o 
   9   1   2      216.48      220.42     13.17 o 
  10   1   2      219.43      225.55     38.66 o 
  11   1   2      596.02      589.55     23.22 o 
  12   1   2     1835.95     1820.43     24.35 o 
  13   1   2      453.90      471.69     31.52 o 
  14   1   2     1056.00     1063.69     41.42 o 
  15   1   2      791.41      784.03     11.97 o 
  16   1   2       50.93       43.43      1.72 o 
  17   1   2       51.01       47.14      1.68 o 
  18   1   2       26.76       22.26      1.34 o 
   1   2   2      634.14      843.97     17.67 o 
   2   2   2     5652.28     6666.55    137.47 o 
   3   2   2     2688.06     2938.70     56.35 o 
   4   2   2     1377.53     1421.80     25.76 o 
   5   2   2      722.38      788.01     16.83 o 
   6   2   2     1298.61     1320.55     30.63 o 
   8   2   2     4185.03     3756.16     60.49 o 
   9   2   2      758.59      711.83     33.06 o 
  10   2   2        2.69      354.59    343.93 o 
  11   2   2      115.37      114.39     32.37 o 
  12   2   2      683.78      727.85     18.16 o 
  13   2   2     1126.90     1116.09     57.10 o 
  14   2   2      120.56      123.08     10.68 o 
  15   2   2       77.36       85.05      9.47 o 
  16   2   2      413.94      386.00     12.46 o 
  17   2   2       39.21       32.94      1.49 o 
  18   2   2      114.30      119.82      2.98 o 
   1   3   2      991.62     1040.53     39.04 o 
   2   3   2      150.18      133.59      3.15 o 
   3   3   2      385.51      375.57     10.09 o 
   4   3   2      259.59      306.90      9.88 o 
   5   3   2      304.26      303.04     13.80 o 
   6   3   2     3772.57     3611.31     38.72 o 
   7   3   2      175.30      132.00     12.41 o 
   8   3   2       25.96      378.84    461.67 o 
   9   3   2      219.21      208.49     12.19 o 
  10   3   2      661.67      641.17     21.61 o 
  11   3   2     1527.44     1470.78     43.87 o 
  12   3   2      918.60      985.50     52.29 o 
  13   3   2      214.25     -268.19    268.19 o 
  14   3   2      636.05      692.72      9.99 o 
  15   3   2        2.69        6.13      1.01 o 
  16   3   2      475.60      485.24      7.19 o 
  17   3   2       54.12       69.99      1.82 o 
   0   4   2      781.51      705.00     14.59 o 
   1   4   2     5789.84     5239.88     70.04 o 
   2   4   2       32.25       46.98      1.34 o 
   3   4   2       49.99       54.12      1.14 o 
   4   4   2     1386.13     1313.34     15.84 o 
   5   4   2      105.64      114.28      5.52 o 
   6   4   2      107.99       88.94     16.84 o 
   7   4   2     1865.05     1764.13     19.12 o 
   8   4   2       32.85       45.12      5.90 o 
   9   4   2     3526.74     3453.88     36.21 o 
  10   4   2      520.98      513.39     30.44 o 
  11   4   2      542.50      548.90      6.27 o 
  12   4   2      411.24      426.00      5.45 o 
  13   4   2      636.59      672.49      8.45 o 
  14   4   2        4.96        3.57      0.87 o 
  15   4   2      553.20      583.87      8.38 o 
  16   4   2       19.00       23.27      1.04 o 
   1   5   2       14.68       19.51      0.69 o 
   2   5   2      894.60      824.46      9.44 o 
   3   5   2      285.65      266.52      3.51 o 
   4   5   2     1900.40     1850.49     21.55 o 
   5   5   2     1219.09     1179.85     32.15 o 
   6   5   2     1086.84     1135.66     21.01 o 
   7   5   2      701.08      718.71     29.90 o 
   8   5   2     1118.16     1174.67     12.45 o 
   9   5   2       41.96       47.32      1.34 o 
  10   5   2       15.22       13.37      0.91 o 
  11   5   2       18.42       19.42      1.01 o 
  12   5   2        1.91        2.53      0.77 o 
  13   5   2       54.82       63.79      1.78 o 
  14   5   2      130.92      129.03      3.22 o 
  15   5   2        9.03        9.23      1.05 o 
   0   6   2      121.67      121.40      2.85 o 
   1   6   2        7.45       11.01      0.85 o 
   2   6   2        3.15        2.81      0.61 o 
   3   6   2       91.06       88.53      1.83 o 
   4   6   2       11.31       11.40      0.91 o 
   5   6   2       75.44       89.12      2.01 o 
   6   6   2      108.28      119.43      2.28 o 
   7   6   2       69.64       67.66      1.89 o 
   8   6   2      210.54      212.18      3.50 o 
   9   6   2      151.86      165.97      2.93 o 
  10   6   2       14.77       11.56      0.88 o 
  11   6   2      145.29      143.87      2.84 o 
  12   6   2       19.17       21.24      1.37 o 
  13   6   2        4.89        3.39      0.86 o 
   1   7   2       40.31       47.17      2.05 o 
   2   7   2      181.21      183.70      3.42 o 
   3   7   2     1061.88     1089.56     14.94 o 
   4   7   2      726.25      746.92     11.30 o 
   5   7   2      841.01      906.92     13.45 o 
   6   7   2      132.46      127.83      2.98 o 
   7   7   2       84.45       76.05      2.54 o 
   8   7   2       35.49       37.40      1.75 o 
   9   7   2       81.87       88.40      2.51 o 
  10   7   2      160.27      159.04      5.29 o 
  11   7   2       23.82       25.51      2.80 o 
   0   8   2       32.19       31.66      3.32 o 
   1   8   2       43.67       51.24      2.74 o 
   2   8   2       21.69       19.29      1.61 o 
   3   8   2      128.24      120.36      3.62 o 
   4   8   2       55.38       54.96      2.04 o 
   5   8   2        3.51        4.07      1.46 o 
   6   8   2        0.08       -0.17      0.92 o 
   7   8   2      361.36      352.98     16.08 o 
   1   1   3     1062.17     1219.32     21.95 o 
   2   1   3     1721.90     2047.29     36.79 o 
   3   1   3     1552.40     1716.49     30.97 o 
   4   1   3    22179.97    23983.97    494.02 o 
   5   1   3     8042.92     8421.75    150.67 o 
   6   1   3     2191.60     2315.49     53.05 o 
   7   1   3     2614.79     2850.71     72.82 o 
   8   1   3     3861.50     3514.44     95.88 o 
   9   1   3       90.83       85.76     16.78 o 
  10   1   3      273.02      279.13     21.58 o 
  11   1   3       83.72       78.98      2.33 o 
  12   1   3     2724.66     2748.44     36.10 o 
  13   1   3     1055.08     1058.89     48.82 o 
  14   1   3       61.25       63.34      2.15 o 
  15   1   3        0.81        2.40     10.39 o 
  16   1   3      229.76      246.48     33.77 o 
  17   1   3      314.31      300.38      5.57 o 
  18   1   3      235.74      226.04      4.56 o 
   1   2   3      402.88      436.37      9.32 o 
   2   2   3      323.62      308.53      6.78 o 
   3   2   3      330.95      375.31      7.60 o 
   4   2   3      234.04      258.45      5.12 o 
   5   2   3      890.40      999.69     21.19 o 
   6   2   3     3635.27     3869.89     98.55 o 
   7   2   3     2210.38     1347.20    139.79 o 
   8   2   3     5072.21     4272.07     49.14 o 
   9   2   3     1478.08     1303.71     23.15 o 
  10   2   3     2056.91     1875.98     36.40 o 
  11   2   3        1.03        5.60     35.81 o 
  12   2   3      106.84      -42.99    611.95 o 
  13   2   3      428.66      467.65     31.84 o 
  14   2   3      966.61     1011.67     49.91 o 
  15   2   3       13.97       19.02      3.67 o 
  16   2   3      742.47      821.56     46.21 o 
  18   2   3      444.06      474.65      9.68 o 
   1   3   3     7751.61     8624.60    348.51 o 
   2   3   3     1764.81     1837.47     46.83 o 
   3   3   3      268.19      306.21      9.74 o 
   4   3   3     1043.39     1199.26     35.85 o 
   5   3   3      973.07      938.77     26.43 o 
   6   3   3     2001.49     1758.79     20.93 o 
   7   3   3       49.58       80.73     17.86 o 
   8   3   3      637.02      635.66     20.64 o 
   9   3   3        0.26      591.33    340.52 o 
  10   3   3      946.88      906.68     26.51 o 
  11   3   3       49.91       67.37     10.73 o 
  12   3   3     2700.14     2767.42     33.76 o 
  13   3   3      125.72     -464.46    597.97 o 
  14   3   3      482.49      564.00     48.30 o 
  15   3   3      203.23      231.92      4.08 o 
  16   3   3       93.64      103.52      2.38 o 
  17   3   3      224.65      228.86      3.96 o 
   0   4   3     1060.94      999.24     18.90 o 
   1   4   3     2329.28     2254.11     26.86 o 
   2   4   3      781.05      799.65      9.94 o 
   3   4   3     2442.45     2366.53     26.70 o 
   4   4   3      157.03      173.05      3.39 o 
   5   4   3      116.88      135.33      1.77 o 
   6   4   3       57.39       38.41      4.70 o 
   7   4   3      153.78      175.83     13.91 o 
   8   4   3     1388.08     1390.73     34.91 o 
   9   4   3      429.47      419.75      5.11 o 
  10   4   3        9.57       11.22      3.43 o 
  11   4   3      494.48      505.31     30.84 o 
  12   4   3      910.25      938.62     11.39 o 
  13   4   3        4.21        5.70      0.82 o 
  14   4   3       51.47       55.01      1.70 o 
  15   4   3       10.91       11.71      0.93 o 
  16   4   3      111.07      121.54      2.76 o 
   1   5   3      296.43      269.93      3.78 o 
   2   5   3     3073.86     2941.63     32.43 o 
   3   5   3      802.65      795.95      9.76 o 
   4   5   3     1352.25     1323.24     15.60 o 
   5   5   3      227.31      233.67     24.26 o 
   6   5   3      609.97      590.19     15.94 o 
   7   5   3      194.26      204.27      3.63 o 
   8   5   3       44.74       39.61      3.37 o 
   9   5   3       22.03       22.23      1.00 o 
  10   5   3     1310.99     1358.45     15.40 o 
  11   5   3      290.57      310.38      4.21 o 
  12   5   3      132.08      125.53      2.32 o 
  13   5   3       19.97       21.39      1.01 o 
  14   5   3      612.44      624.87     10.80 o 
  15   5   3       19.82       18.76      1.31 o 
   0   6   3      545.05      576.58     10.68 o 
   1   6   3      364.71      372.72      5.48 o 
   2   6   3     1714.59     1709.90     21.85 o 
   3   6   3      817.70      837.93     11.17 o 
   4   6   3       50.77       48.29      1.98 o 
   5   6   3        3.63        4.79      0.79 o 
   6   6   3     1681.74     1697.55     21.75 o 
   7   6   3       26.65       29.91      1.36 o 
   8   6   3       29.06       30.08      1.38 o 
   9   6   3        1.74        2.25      0.80 o 
  10   6   3      173.51      173.33      3.05 o 
  11   6   3      180.83      176.89      3.12 o 
  12   6   3        6.48        4.96      0.80 o 
  13   6   3        0.02        1.09      1.77 o 
   1   7   3       17.02       18.43      1.27 o 
   2   7   3       68.99       54.88      2.04 o 
   3   7   3       82.57       73.85      2.15 o 
   4   7   3       16.00       15.30      1.15 o 
   5   7   3        3.39        2.09      1.00 o 
   6   7   3      174.49      191.03      3.83 o 
   7   7   3        8.89        7.31      1.24 o 
   8   7   3       33.04       33.86      1.51 o 
   9   7   3        7.80       10.04      1.00 o 
  10   7   3        0.72        0.21      1.09 o 
   0   8   3        4.18        0.35      2.45 o 
   1   8   3       68.38       66.39      2.65 o 
   2   8   3      268.20      273.65      6.33 o 
   3   8   3      278.65      269.83      6.29 o 
   4   8   3        7.38       12.74      1.14 o 
   5   8   3       50.65       53.41      2.14 o 
   6   8   3      441.15      427.34     11.35 o 
   0   0   4    11518.82    13729.66    491.77 o 
   1   0   4    10662.57    11929.15    301.12 o 
   2   0   4    12500.51    14191.08    358.22 o 
   3   0   4    12535.89    14427.05    363.99 o 
   4   0   4     8243.55     9092.63    229.96 o 
   5   0   4      632.93      924.44     24.07 o 
   6   0   4    14837.88    14802.40    432.20 o 
   7   0   4     1357.38     1676.57     61.41 o 
   8   0   4      739.59      569.82     21.14 o 
   9   0   4     6216.19     5729.78     90.87 o 
  10   0   4      149.04      130.74     18.79 o 
  11   0   4       89.93     -298.81    405.40 o 
  12   0   4       37.19     -219.13    532.26 o 
  13   0   4     3779.22     3592.44     66.74 o 
  14   0   4        8.59        7.54      1.52 o 
  15   0   4      131.95      135.26      4.90 o 
  16   0   4      661.23      662.38     15.55 o 
  17   0   4      316.22      331.93      8.87 o 
  18   0   4     1151.90     1109.59     21.93 o 
   1   1   4      945.83     1148.24     20.80 o 
   2   1   4     2264.52     2569.87     46.23 o 
   3   1   4     4103.68     4592.35     82.26 o 
   4   1   4       22.41       35.34      1.09 o 
   5   1   4     6882.62     7155.09    137.04 o 
   6   1   4     1707.80     1871.15     43.07 o 
   7   1   4     3162.48     3472.76    102.37 o 
   8   1   4        7.52       17.41      4.35 o 
   9   1   4      304.05      341.20     16.46 o 
  10   1   4       10.67        9.47     10.07 o 
  11   1   4      829.66      878.06     44.30 o 
  12   1   4      682.46      684.96     53.47 o 
  13   1   4      441.03      447.14     27.58 o 
  14   1   4     1174.71     1166.02     64.74 o 
  15   1   4      216.15      205.20     13.95 o 
  16   1   4      176.22      161.28     22.04 o 
  17   1   4        1.40        3.65      0.96 o 
  18   1   4      439.39      423.23      7.15 o 
   0   2   4     3184.34     3799.19    150.57 o 
   1   2   4     6789.72     7868.83    150.15 o 
   2   2   4      272.20      336.35      6.85 o 
   3   2   4     1557.35     1643.55     31.81 o 
   4   2   4      404.36      449.57      9.84 o 
   5   2   4     3436.65     3703.18     84.27 o 
   6   2   4       73.14       71.79     10.14 o 
   7   2   4     1572.16     1608.14     21.08 o 
   8   2   4      118.77      104.31      2.54 o 
   9   2   4     3826.10     3480.97     36.06 o 
  10   2   4      111.05      118.77      6.67 o 
  11   2   4      136.12      138.88     13.80 o 
  12   2   4      588.75      627.20     49.82 o 
  13   2   4        0.78        1.87      1.08 o 
  14   2   4      979.45     1062.65     13.94 o 
  15   2   4       16.00       12.64     11.11 o 
  16   2   4       40.14       40.11      8.17 o 
  17   2   4      141.09      158.36      3.14 o 
  18   2   4      296.61      318.38     14.33 o 
   1   3   4      501.74      651.54     24.47 o 
   2   3   4     1162.61     1152.74     34.36 o 
   3   3   4      643.13      696.77     26.14 o 
   4   3   4      540.07      481.30     31.97 o 
   5   3   4     2028.16     1823.10     23.70 o 
   6   3   4      706.81      596.30     10.02 o 
   7   3   4     1742.23     1728.97     20.41 o 
   8   3   4      367.84      384.06      7.15 o 
   9   3   4       65.27       68.95      9.71 o 
  10   3   4      783.32      769.78     18.19 o 
  11   3   4      395.92      379.88     12.98 o 
  12   3   4      756.19      812.73     23.76 o 
  13   3   4      632.49      624.32     53.02 o 
  14   3   4       17.43     -423.92    601.11 o 
  15   3   4      475.38      522.60      7.72 o 
  16   3   4      278.34      277.63      4.50 o 
  17   3   4      243.85      222.82      4.16 o 
   0   4   4    12279.84    11484.54    193.00 o 
   1   4   4     2520.74     2366.45     30.28 o 
   2   4   4      162.87      157.29      2.30 o 
   3   4   4      984.77      840.92     10.09 o 
   4   4   4      319.92      336.21      4.48 o 
   5   4   4      939.95      807.93      8.80 o 
   6   4   4       17.74       17.20      1.36 o 
   7   4   4     2643.40     2568.03     45.09 o 
   8   4   4      753.42      707.99     10.83 o 
   9   4   4      168.91      185.14      2.72 o 
  10   4   4      708.98      713.48     34.33 o 
  11   4   4      361.14      372.08     25.81 o 
  12   4   4        7.24       10.58     20.44 o 
  13   4   4      254.51      278.17      4.30 o 
  14   4   4      283.62      303.00      5.26 o 
  15   4   4      113.01      130.42      2.57 o 
  16   4   4      140.24      160.20      3.25 o 
   1   5   4     1140.57     1115.64     13.52 o 
   2   5   4       17.79       17.46      0.71 o 
   3   5   4      535.60      545.24      6.11 o 
   4   5   4      736.48      726.56      8.67 o 
   5   5   4      676.59      692.05      8.31 o 
   6   5   4       97.69       97.26      2.96 o 
   7   5   4     1308.62     1235.07     29.65 o 
   8   5   4        1.43        2.23     14.65 o 
   9   5   4       74.54       81.22      1.79 o 
  10   5   4       18.81       17.64      0.97 o 
  11   5   4      965.05      965.68     11.66 o 
  12   5   4      726.25      754.72      9.72 o 
  13   5   4        0.36        2.08      0.68 o 
  14   5   4        3.98        3.76      0.70 o 
  15   5   4       29.88       23.00      2.09 o 
   0   6   4      181.80      213.05      7.71 o 
   1   6   4       97.28       92.36      2.31 o 
   2   6   4      165.73      171.08      3.10 o 
   3   6   4      464.41      490.90      7.31 o 
   4   6   4        1.31       -0.68      0.68 o 
   5   6   4      230.85      257.21      4.13 o 
   6   6   4        1.20        1.84      0.91 o 
   7   6   4      137.58      156.16      2.87 o 
   8   6   4       43.41       58.49      1.92 o 
   9   6   4      142.47      158.78      2.90 o 
  10   6   4       24.69       29.08      1.29 o 
  11   6   4       38.65       40.69      1.42 o 
  12   6   4       13.12       16.87      1.05 o 
  13   6   4       95.94       95.85      4.07 o 
   1   7   4       73.86       80.35      2.48 o 
   2   7   4       58.65       50.14      2.01 o 
   3   7   4        1.42        0.51      1.14 o 
   4   7   4      518.18      554.64      8.17 o 
   5   7   4        2.25        1.38      0.97 o 
   6   7   4       97.84       99.98      2.63 o 
   7   7   4      942.81      946.28     13.92 o 
   8   7   4       44.60       52.24      1.99 o 
   9   7   4       74.80       63.67      2.03 o 
  10   7   4        0.51       -0.22      0.92 o 
   0   8   4       24.10       23.44      2.47 o 
   1   8   4       90.62       82.60      2.92 o 
   2   8   4       93.96       87.77      3.00 o 
   3   8   4        6.60        6.17      1.38 o 
   4   8   4       21.32       23.01      1.47 o 
   5   8   4      101.52       82.63      2.71 o 
   6   8   4       87.64       70.83      3.53 o 
   1   1   5    27686.80    31523.07    665.73 o 
   2   1   5      206.60      235.94      4.63 o 
   3   1   5     3762.43     4067.46     72.96 o 
   4   1   5      386.90      377.93      7.29 o 
   5   1   5      348.22      371.32      7.73 o 
   6   1   5        0.66        4.41      1.38 o 
   7   1   5     2881.64     2556.28     93.04 o 
   8   1   5        5.59        5.03      7.51 o 
   9   1   5      146.25      122.21     12.36 o 
  10   1   5       73.64       68.04      9.01 o 
  11   1   5     2281.34     2159.35     26.54 o 
  12   1   5       32.74     -531.91    531.91 o 
  13   1   5       22.17       15.09    154.30 o 
  14   1   5      227.55      236.60     19.87 o 
  15   1   5      295.53      329.48     15.83 o 
  16   1   5      147.77      146.14      3.61 o 
  17   1   5       43.67       40.63      1.77 o 
  18   1   5        9.29        7.03      1.18 o 
   0   2   5     3942.06     4849.24    173.52 o 
   1   2   5      855.31      914.78     17.89 o 
   2   2   5     1067.47     1236.00     24.13 o 
   3   2   5     5769.82     6127.76    170.63 o 
   4   2   5       52.56       47.22      1.78 o 
   5   2   5      382.75      381.37     13.57 o 
   6   2   5      604.96      594.12     26.21 o 
   7   2   5     5837.78     5216.98     53.56 o 
   8   2   5      158.84      139.33      7.76 o 
   9   2   5      983.37      922.51     27.86 o 
  10   2   5      516.15      536.00     17.35 o 
  11   2   5     1045.84     1011.82     33.94 o 
  12   2   5      260.29      255.95     24.04 o 
  13   2   5     1150.06     1151.87     15.86 o 
  14   2   5      155.44      161.64      3.13 o 
  15   2   5      463.15      501.25     26.71 o 
  16   2   5        0.01        1.48     27.30 o 
  17   2   5      600.64      628.44     31.03 o 
   1   3   5      480.79      627.08     23.85 o 
   2   3   5     1505.62     1524.14     47.85 o 
   3   3   5      817.72      712.97     55.74 o 
   4   3   5      111.28       85.82      1.97 o 
   5   3   5     6111.44     5371.66     57.86 o 
   6   3   5       16.01       13.54      6.14 o 
   7   3   5      724.79      680.80     15.86 o 
   8   3   5       69.34       71.70      5.24 o 
   9   3   5        3.70      350.88    506.75 o 
  10   3   5       17.16     -427.77    626.62 o 
  11   3   5        0.67        1.95      1.53 o 
  12   3   5       59.87     -366.61    627.67 o 
  13   3   5     2685.57     2777.76     35.10 o 
  14   3   5      495.76      516.98     44.06 o 
  15   3   5       34.37       34.31      1.42 o 
  16   3   5      151.09      149.28      3.10 o 
  17   3   5      473.00      450.90     20.06 o 
   0   4   5     8851.96     8330.92    234.59 o 
   1   4   5       31.60       30.50      1.29 o 
   2   4   5      817.48      799.87      9.21 o 
   3   4   5      705.89      645.64      7.38 o 
   4   4   5      308.36      308.16      5.56 o 
   5   4   5     1068.17      994.15     10.06 o 
   6   4   5      213.31      201.11      8.40 o 
   7   4   5        3.25       17.64     97.74 o 
   8   4   5        1.21        2.21      4.50 o 
   9   4   5      290.91      280.70      4.70 o 
  10   4   5      168.80      184.28      3.00 o 
  11   4   5      364.87      395.59     40.39 o 
  12   4   5       96.91     -625.92    625.92 o 
  13   4   5      489.39      500.17     65.64 o 
  14   4   5       70.38       77.20      2.14 o 
  15   4   5     1204.22     1187.01     18.20 o 
  16   4   5        8.66        9.34      0.95 o 
   1   5   5     2370.82     2378.43     26.79 o 
   2   5   5       33.98       38.30      1.22 o 
   3   5   5      402.34      413.80      5.19 o 
   4   5   5        0.77        2.19      0.65 o 
   5   5   5     3459.57     3396.85     37.87 o 
   6   5   5       41.77       37.50     10.20 o 
   7   5   5       88.23       91.73      9.60 o 
   8   5   5       37.64     -223.67    689.18 o 
   9   5   5      317.64      330.73     34.56 o 
  10   5   5      197.41     -723.78    723.78 o 
  11   5   5     1050.24     1030.31     12.37 o 
  12   5   5      209.10      228.43      3.60 o 
  13   5   5      463.08      521.79      7.61 o 
  14   5   5      748.94      721.97     15.37 o 
   0   6   5     1662.63     1758.27     36.52 o 
   1   6   5     4819.04     4935.78     66.22 o 
   2   6   5       49.26       51.25      1.81 o 
   3   6   5     1611.04     1668.88     21.22 o 
   4   6   5       49.63       51.35      1.69 o 
   5   6   5       52.20       51.64      1.53 o 
   6   6   5       66.91       61.70      1.69 o 
   7   6   5      256.57      251.89      4.02 o 
   8   6   5        8.63        7.78      1.13 o 
   9   6   5      803.14      817.29     11.99 o 
  10   6   5       32.24       24.46      1.18 o 
  11   6   5       71.83       61.54      1.91 o 
  12   6   5      102.03       99.96      2.57 o 
   1   7   5       15.61       15.20      1.23 o 
   2   7   5      314.63      331.75      5.81 o 
   3   7   5       29.79       30.53      1.42 o 
   4   7   5       21.20       17.14      1.22 o 
   5   7   5       24.70       23.44      1.30 o 
   6   7   5        2.21        1.31      0.85 o 
   7   7   5        4.59        4.31      1.02 o 
   8   7   5        2.98        1.39      0.94 o 
   9   7   5       74.75       62.00      1.96 o 
  10   7   5       18.19       12.78      1.41 o 
   0   8   5       56.00       44.27      3.21 o 
   1   8   5      256.82      278.45      6.51 o 
   2   8   5      114.59      107.17      3.78 o 
   3   8   5       97.68       98.05      2.58 o 
   4   8   5       13.25       11.70      1.23 o 
   5   8   5       18.20       20.09      1.45 o 
   0   0   6    14710.70    17087.74    610.52 o 
   1   0   6     6038.37     6856.27    173.69 o 
   2   0   6     4598.47     5056.42    128.26 o 
   3   0   6      513.12      555.25     14.98 o 
   4   0   6     1981.73     2267.39     58.15 o 
   5   0   6    10832.01    10868.07    274.78 o 
   6   0   6     4295.64     4132.18    121.53 o 
   7   0   6     8082.87     8151.00    413.44 o 
   8   0   6     3334.24     3059.94     45.46 o 
   9   0   6     9565.75     8900.63    141.77 o 
  10   0   6     4131.41     4028.35     82.21 o 
  11   0   6       18.48     -333.76    478.09 o 
  12   0   6      240.01      217.95     36.65 o 
  13   0   6     1040.92     1079.49    127.01 o 
  14   0   6      823.00      830.88     60.44 o 
  15   0   6        3.25      284.13    567.21 o 
  16   0   6     1473.26     1420.13     27.05 o 
  17   0   6      533.65      539.32     10.99 o 
  18   0   6      262.37      285.88     12.93 o 
   1   1   6     2447.40     2549.81     45.90 o 
   2   1   6      151.32      156.98      3.51 o 
   3   1   6      708.09      705.80     13.19 o 
   4   1   6      466.66      508.22     10.38 o 
   5   1   6      355.92      372.83      8.46 o 
   6   1   6     1969.98     2019.76     46.61 o 
   7   1   6     4979.05     5085.15     71.77 o 
   8   1   6     1931.13     1877.97     18.65 o 
   9   1   6      108.04      124.05      8.63 o 
  10   1   6      781.70      698.70     29.22 o 
  11   1   6       58.98       77.41      8.92 o 
  12   1   6      410.49      358.47     32.91 o 
  13   1   6      578.92      550.83     34.76 o 
  14   1   6       26.37       23.54      6.87 o 
  15   1   6        2.18        1.55     14.08 o 
  16   1   6        0.47      583.64    524.22 o 
  17   1   6       60.03       53.80      1.73 o 
  18   1   6      268.97      261.41     12.23 o 
   0   2   6     4131.88     4883.59    230.05 o 
   1   2   6     1082.87     1094.31     28.11 o 
   2   2   6      546.72      574.56     14.59 o 
   3   2   6     6300.62     6363.80    164.92 o 
   4   2   6      135.62      155.44      5.71 o 
   5   2   6        4.76        0.35      1.40 o 
   6   2   6      511.52      447.42     19.63 o 
   7   2   6     3053.42     2951.52     27.92 o 
   8   2   6      122.93      135.19      2.53 o 
   9   2   6     2121.95     2001.35     22.82 o 
  10   2   6       62.12       69.35      4.12 o 
  11   2   6      460.02      471.95     29.77 o 
  12   2   6      124.28      126.08     16.16 o 
  13   2   6      257.03      276.04      8.47 o 
  14   2   6      169.37     -541.35    609.15 o 
  15   2   6        4.07        6.63      8.74 o 
  16   2   6        0.37        1.32      2.76 o 
  17   2   6       62.97     1045.65    423.22 o 
   1   3   6      398.21      366.96     20.62 o 
   2   3   6     8618.89     7456.58    377.09 o 
   3   3   6     2875.20     2434.32    172.82 o 
   4   3   6     3830.12     3437.06     42.53 o 
   5   3   6     3387.92     2887.40     30.33 o 
   6   3   6       46.53       25.18      2.95 o 
   7   3   6       16.63        9.69    134.38 o 
   8   3   6      115.38      111.69      3.07 o 
   9   3   6       50.11       60.67      2.17 o 
  10   3   6      245.97      239.14      7.16 o 
  11   3   6      112.98      125.39      9.82 o 
  12   3   6     1139.93     1219.45     15.54 o 
  13   3   6      780.61      818.58     39.52 o 
  14   3   6      296.56      334.47     37.50 o 
  15   3   6       25.99     -528.42    528.42 o 
  16   3   6       16.71       10.02    113.85 o 
   0   4   6     3857.70     3302.70     77.21 o 
   1   4   6      249.56      260.48      4.83 o 
   2   4   6       82.22       63.05      1.27 o 
   3   4   6     3748.61     3403.44     37.85 o 
   4   4   6        0.07        0.76      0.50 o 
   5   4   6      992.17      925.21     12.01 o 
   6   4   6      676.46      643.96      6.76 o 
   7   4   6     1650.21     1602.98     15.95 o 
   8   4   6     2042.46     2033.92     20.07 o 
   9   4   6      249.33      256.40      5.06 o 
  10   4   6      467.55      479.03     28.42 o 
  11   4   6        1.39        3.41      5.79 o 
  12   4   6      652.91      651.31     52.74 o 
  13   4   6       11.41       10.59     55.80 o 
  14   4   6     1188.35     1247.03     17.49 o 
  15   4   6      114.25      133.79      3.39 o 
  16   4   6       26.59      -94.36    253.38 o 
   1   5   6     2040.55     1957.66     21.31 o 
   2   5   6     1719.84     1658.20     18.22 o 
   3   5   6       40.00       48.06      1.38 o 
   4   5   6      324.44      312.75      4.02 o 
   5   5   6      531.99      530.45      6.30 o 
   6   5   6        6.36        6.69      2.42 o 
   7   5   6      796.48      786.71     26.00 o 
   8   5   6        4.80        8.32     15.99 o 
   9   5   6       90.19     -713.30    713.30 o 
  10   5   6        9.44       12.93      0.91 o 
  11   5   6      132.91      128.07      2.46 o 
  12   5   6      451.63      452.67      6.14 o 
  13   5   6       30.71       34.37      1.24 o 
  14   5   6        0.96        1.63     25.11 o 
   0   6   6       32.66       48.69      2.43 o 
   1   6   6      617.47      635.38      8.78 o 
   2   6   6      906.82      913.66     11.56 o 
   3   6   6       94.10       91.59      2.21 o 
   4   6   6      106.85      118.41      2.33 o 
   5   6   6      468.87      499.04      6.60 o 
   6   6   6      423.14      436.27      5.90 o 
   7   6   6       36.61       38.38      1.36 o 
   8   6   6      206.69      213.10      3.95 o 
   9   6   6       30.16       33.90      1.48 o 
  10   6   6       12.21       14.51      0.97 o 
  11   6   6       87.08       89.55      2.10 o 
  12   6   6        8.78        7.91      0.91 o 
   1   7   6      184.42      195.92      3.96 o 
   2   7   6       71.26       59.96      2.29 o 
   3   7   6       33.14       26.88      1.48 o 
   4   7   6      978.09     1007.34     13.93 o 
   5   7   6       57.72       62.00      1.84 o 
   6   7   6      144.63      166.30      3.19 o 
   7   7   6     1594.04     1586.24     24.36 o 
   8   7   6      281.47      288.13      5.28 o 
   9   7   6      183.38      173.56      3.47 o 
  10   7   6      276.90      278.23      6.70 o 
   0   8   6       44.32       34.61      3.15 o 
   1   8   6      281.13      261.51      6.16 o 
   2   8   6      160.89      148.97      4.06 o 
   3   8   6       95.35       79.63      2.74 o 
   4   8   6       61.79       58.98      2.82 o 
   5   8   6      140.49      131.37      4.10 o 
   1   1   7     4159.76     4478.46     80.39 o 
   2   1   7     4004.97     4444.29     79.80 o 
   3   1   7        4.85       11.38      0.90 o 
   4   1   7     8087.89     8183.23    169.31 o 
   5   1   7     6505.47     6487.20    147.23 o 
   6   1   7      188.51      144.07      5.42 o 
   7   1   7      263.91      187.53      8.62 o 
   8   1   7     1535.54     1465.63     15.68 o 
   9   1   7       20.20     -253.22    253.22 o 
  10   1   7        8.40       12.21      5.85 o 
  11   1   7        0.92        1.58      3.69 o 
  12   1   7      376.78      371.75     16.91 o 
  13   1   7     1186.29     1161.45     37.80 o 
  14   1   7      592.26      596.31     41.00 o 
  15   1   7       30.04       40.89      6.40 o 
  16   1   7        3.49        2.15      5.68 o 
  17   1   7      194.33      171.06      3.83 o 
   0   2   7      202.33      140.65      8.12 o 
   1   2   7     2903.82     3373.02    101.47 o 
   2   2   7     1028.29     1014.11     33.47 o 
   3   2   7     1984.43     2298.42     83.77 o 
   5   2   7      469.89      466.43      7.44 o 
   6   2   7     1148.40      996.27     30.19 o 
   7   2   7      178.41      196.63      2.49 o 
   8   2   7     3404.89     3080.68     30.11 o 
   9   2   7      391.98      362.67     22.24 o 
  10   2   7     1047.56     1028.08     11.34 o 
  11   2   7       24.56       22.17      6.37 o 
  12   2   7      200.25      195.32     15.54 o 
  13   2   7      367.90      314.91     28.38 o 
  14   2   7      346.44      359.56     24.52 o 
  15   2   7        0.26        2.06     17.76 o 
  16   2   7      435.22      457.77     59.51 o 
  17   2   7      227.04      206.15     28.63 o 
   1   3   7     5742.29     5068.21    191.17 o 
   2   3   7     1641.78     1335.82     23.16 o 
   3   3   7        2.11        2.70      0.44 o 
   4   3   7       34.89       36.34      5.23 o 
   5   3   7      138.74      122.80      2.82 o 
   6   3   7      178.83      177.23      6.24 o 
   7   3   7     2972.36     2869.13     29.87 o 
   8   3   7      450.29      409.68      5.36 o 
   9   3   7      470.43      489.10      5.99 o 
  10   3   7        8.03       12.62      2.89 o 
  11   3   7      750.45      801.21     38.67 o 
  12   3   7      465.09      470.47     22.32 o 
  13   3   7      286.00      341.40     30.20 o 
  14   3   7      572.10      621.37     52.37 o 
  15   3   7        3.22        7.28     32.86 o 
  16   3   7       42.71     -460.27    460.27 o 
   0   4   7     3323.42     2980.50     64.26 o 
   1   4   7      631.00      604.43      7.78 o 
   2   4   7       69.52       84.93      1.78 o 
   3   4   7      474.94      455.68      5.69 o 
   4   4   7      338.07      298.75      4.01 o 
   5   4   7      894.91      848.48     10.04 o 
   6   4   7      258.66      279.58      4.92 o 
   7   4   7      645.42      676.73     10.27 o 
   8   4   7      277.58      273.83      5.06 o 
   9   4   7      529.49      523.15     11.29 o 
  10   4   7      166.22      170.33     18.46 o 
  11   4   7      884.00      895.97     36.10 o 
  12   4   7        5.71        4.78     13.68 o 
  13   4   7      234.48     -597.27    597.27 o 
  14   4   7      137.26      136.75      2.80 o 
  15   4   7       13.48       16.94      1.04 o 
   1   5   7       57.93       43.59      1.28 o 
   2   5   7      237.19      241.26      3.30 o 
   3   5   7      547.10      563.87      7.02 o 
   4   5   7      105.73      102.99      1.93 o 
   5   5   7      252.59      259.96      3.57 o 
   6   5   7      113.17      109.57      2.05 o 
   7   5   7       18.88       31.26      7.45 o 
   8   5   7      105.63     -524.57    761.52 o 
   9   5   7       94.08     -794.38    794.38 o 
  10   5   7       62.78     -623.48    840.51 o 
  11   5   7      483.84      461.27     54.37 o 
  12   5   7      416.41      443.25      6.49 o 
  13   5   7        0.58        3.36      0.78 o 
  14   5   7       20.45     -239.75    239.75 o 
   0   6   7      297.99      279.68      5.97 o 
   1   6   7        1.36        3.59      1.16 o 
   2   6   7       24.61       26.38      1.25 o 
   3   6   7      841.70      831.27      9.92 o 
   4   6   7      407.09      428.39      5.83 o 
   5   6   7       24.14       20.00      1.06 o 
   6   6   7      154.45      163.50      2.87 o 
   7   6   7      936.63      961.66     12.41 o 
   8   6   7      396.08      402.42      6.10 o 
   9   6   7      161.89      178.68      3.45 o 
  10   6   7      240.01      242.09      4.19 o 
  11   6   7       92.31       95.74      2.16 o 
  12   6   7      124.37      127.12      4.39 o 
   1   7   7      181.61      180.06      3.99 o 
   2   7   7      264.28      262.81      5.26 o 
   3   7   7        6.56        8.08      1.18 o 
   4   7   7      186.55      191.34      3.53 o 
   5   7   7       42.70       44.63      1.66 o 
   6   7   7        1.04        0.23      0.74 o 
   7   7   7       26.95       29.38      1.69 o 
   8   7   7      169.44      164.39      3.46 o 
   9   7   7       80.49       77.63      2.25 o 
   0   8   7      156.30      131.09      5.19 o 
   1   8   7      346.56      322.90      7.25 o 
   2   8   7      188.34      173.36      4.41 o 
   3   8   7      945.64      883.86     20.18 o 
   4   8   7       76.27       66.00      2.74 o 
   0   0   8    20800.79    24031.60    858.75 o 
   1   0   8     1132.34     1354.54     35.12 o 
   2   0   8      410.51      431.90     11.88 o 
   3   0   8    10227.07    10176.63    257.53 o 
   4   0   8     3194.46     3309.71     97.66 o 
   5   0   8     1682.18     1554.21     46.68 o 
   6   0   8     1108.81      947.84     16.43 o 
   7   0   8    14705.73    13674.77    268.75 o 
   8   0   8      104.99       99.90     35.50 o 
   9   0   8       43.42       60.52      9.00 o 
  10   0   8       65.99     -154.12    435.11 o 
  11   0   8      655.39      653.87     67.70 o 
  12   0   8        5.48      152.03    611.95 o 
  13   0   8     1009.52      870.24     62.18 o 
  14   0   8      789.03      738.35     91.90 o 
  15   0   8      309.59     -333.06    547.99 o 
  16   0   8      137.47      137.85      4.85 o 
  17   0   8      466.92      420.55     15.73 o 
   1   1   8    13066.10    14243.49    272.26 o 
   2   1   8     6712.27     7480.23    154.76 o 
   3   1   8     1627.96     1536.21     32.51 o 
   4   1   8     2239.02     2233.10     51.45 o 
   5   1   8      892.35      831.99     39.74 o 
   6   1   8       33.96     -337.25    337.25 o 
   7   1   8        8.67        4.04      2.51 o 
   8   1   8      640.50      577.96      5.77 o 
   9   1   8       52.20     -297.74    297.74 o 
  10   1   8        5.88        7.16      2.61 o 
  11   1   8      599.15      602.41     17.35 o 
  12   1   8      104.58      124.18     17.09 o 
  13   1   8     1297.74     1207.33    108.13 o 
  14   1   8      591.69      643.82     37.09 o 
  15   1   8        6.21       10.62      8.92 o 
  16   1   8       47.81      -85.27    476.70 o 
  17   1   8       40.33       32.74      1.77 o 
   0   2   8      289.95      323.62     18.87 o 
   1   2   8      253.07      291.85     12.23 o 
   2   2   8      694.08      357.52     20.62 o 
   3   2   8     1497.93      905.16     39.49 o 
   4   2   8     1527.27     1374.96     23.56 o 
   5   2   8     4484.38     4084.51     52.35 o 
   6   2   8      476.38      404.45      5.29 o 
   7   2   8        2.24       10.58      2.22 o 
   8   2   8        8.02        9.89      2.75 o 
   9   2   8      677.00      664.55      8.63 o 
  10   2   8      291.85      317.31     12.74 o 
  11   2   8      101.34      123.79      2.34 o 
  12   2   8     1236.32     1232.59     41.01 o 
  13   2   8      323.66      285.79      8.28 o 
  14   2   8       14.73       17.02      2.01 o 
  15   2   8      685.27      679.07     52.16 o 
  16   2   8      260.04      228.30     21.33 o 
  17   2   8       63.59       61.02      2.75 o 
   1   3   8        8.14       17.49      0.78 o 
   2   3   8      224.01      218.03      3.49 o 
   3   3   8      526.67      430.28      5.51 o 
   4   3   8       80.14     -364.16    364.16 o 
   5   3   8     1040.50      915.35     23.57 o 
   6   3   8       10.50       10.91      2.47 o 
   7   3   8     2116.41     2214.19     56.07 o 
   8   3   8      384.88      404.75      5.55 o 
   9   3   8      981.75      987.34     11.19 o 
  10   3   8      251.18      250.90      6.74 o 
  11   3   8     2239.25     2208.93     25.64 o 
  12   3   8       11.28        9.06     12.64 o 
  13   3   8       13.23     -368.01    529.47 o 
  14   3   8       36.64     -582.59    606.70 o 
  15   3   8       50.71       59.06      2.32 o 
  16   3   8        5.82        5.78     14.09 o 
   0   4   8     2605.43     2286.83     41.91 o 
   1   4   8     3933.10     3674.24     41.41 o 
   2   4   8      475.51      463.00      6.14 o 
   3   4   8      385.02      372.52      4.82 o 
   4   4   8        1.99        4.28      0.85 o 
   5   4   8       81.98      101.37      7.18 o 
   6   4   8      361.69      366.45      4.68 o 
   7   4   8      213.46      211.17      3.37 o 
   8   4   8     1157.41     1186.84     24.82 o 
   9   4   8     1376.60     1390.12     17.25 o 
  10   4   8       64.48       69.39      7.76 o 
  11   4   8      183.92      186.78     21.91 o 
  12   4   8      179.34     -463.07    664.37 o 
  13   4   8       51.09     -642.35    642.35 o 
  14   4   8        0.39       -0.01     44.55 o 
  15   4   8      223.35      194.96      3.62 o 
   1   5   8      744.62      734.69      8.51 o 
   2   5   8      501.77      516.33      6.19 o 
   3   5   8        1.83        4.43      0.86 o 
   4   5   8      535.85      538.86      6.84 o 
   5   5   8     2181.23     2179.17     23.38 o 
   6   5   8        9.53       11.04      0.85 o 
   7   5   8      261.66      259.02     18.38 o 
   8   5   8      877.07      914.90     10.87 o 
   9   5   8        0.04        1.07     19.62 o 
  10   5   8      231.92     -709.10    709.10 o 
  11   5   8       17.87        9.64    496.09 o 
  12   5   8       21.45       17.67      0.99 o 
  13   5   8      220.87      234.96      4.01 o 
   0   6   8     2198.93     2338.84     39.98 o 
   1   6   8       44.42       41.77      1.38 o 
   2   6   8       20.41       21.46      1.24 o 
   3   6   8        4.44        4.33      0.73 o 
   4   6   8      790.90      846.71     10.10 o 
   5   6   8        0.57        1.11      0.70 o 
   6   6   8       12.41       12.10      1.12 o 
   7   6   8       11.72       14.45      0.96 o 
   8   6   8        1.58        3.63      0.75 o 
   9   6   8      532.39      559.29      8.37 o 
  10   6   8       78.59       86.91      2.09 o 
  11   6   8       83.81       81.10      2.06 o 
   1   7   8      155.10      154.04      3.61 o 
   2   7   8        2.36        0.69      0.88 o 
   3   7   8      636.01      634.81     10.00 o 
   4   7   8      440.04      478.56      7.13 o 
   5   7   8      286.68      299.35      4.81 o 
   6   7   8       33.43       40.02      1.65 o 
   7   7   8       15.95       14.35      1.13 o 
   8   7   8       14.55       15.11      1.08 o 
   9   7   8        0.17        1.05      0.99 o 
   0   8   8      182.08      177.99      6.30 o 
   1   8   8      162.26      144.50      3.75 o 
   2   8   8       50.75       40.93      2.20 o 
   3   8   8       18.65       22.10      1.59 o 
   1   1   9     1721.22     1966.52     45.32 o 
   2   1   9     3813.16     3630.87     92.57 o 
   3   1   9       93.05       61.46      3.22 o 
   4   1   9      607.25      486.92     11.44 o 
   5   1   9     4161.29     3634.72     46.74 o 
   6   1   9     1057.31      994.30     17.70 o 
   7   1   9      356.53      315.98     15.00 o 
   8   1   9     1617.10     1518.41     17.94 o 
   9   1   9       58.32     -289.18    289.18 o 
  10   1   9     1779.33     1682.21     16.96 o 
  11   1   9      126.46      121.95     11.43 o 
  12   1   9     1156.93     1088.80     12.69 o 
  13   1   9     1447.81     1475.51     66.31 o 
  14   1   9        2.68      313.49    611.60 o 
  15   1   9        5.15        4.06     11.72 o 
  16   1   9        4.24        6.50     10.92 o 
  17   1   9      154.95      128.14      4.78 o 
   2   2   9     2108.26     1887.46     32.62 o 
   3   2   9        3.28        6.32      1.29 o 
   4   2   9       22.16     -333.76    333.76 o 
   5   2   9       16.13       10.95      2.12 o 
   6   2   9     3490.08     3262.39     40.88 o 
   7   2   9     3575.47     3437.82     34.00 o 
   8   2   9      583.74      584.28      7.39 o 
   9   2   9      440.16      400.89      9.93 o 
  10   2   9      222.46     -367.39    367.39 o 
  11   2   9       52.02       67.11     15.59 o 
  12   2   9        5.82        7.60      3.94 o 
  13   2   9       17.20       14.06      3.91 o 
  14   2   9      348.52      367.18     36.37 o 
  15   2   9      238.50      231.16     19.37 o 
  16   2   9      297.13      269.50     25.37 o 
   1   3   9      647.25      484.98      6.53 o 
   2   3   9       17.53       25.28      0.90 o 
   3   3   9      144.99      130.81      2.03 o 
   4   3   9     3235.31     2904.69     33.69 o 
   5   3   9      222.68      222.86     17.20 o 
   6   3   9      103.87      102.12      9.24 o 
   7   3   9        3.97      198.51    598.66 o 
   8   3   9     1281.71     1315.37     38.30 o 
   9   3   9       16.93       15.31      2.64 o 
  10   3   9        1.72      217.73    619.63 o 
  11   3   9      835.60      854.89     23.27 o 
  12   3   9      245.14      223.82     13.11 o 
  13   3   9        0.45        0.71     17.45 o 
  14   3   9       18.54     -550.09    550.09 o 
  15   3   9        5.93        3.56     39.24 o 
  16   3   9       96.29       94.52      3.22 o 
   0   4   9      650.27      632.67     11.69 o 
   1   4   9      111.74      106.97      2.06 o 
   2   4   9      396.96      386.45      5.59 o 
   3   4   9      318.92      285.04      4.40 o 
   4   4   9       48.96       46.36      1.42 o 
   5   4   9      129.26      144.61     18.14 o 
   6   4   9      707.49      676.96     10.50 o 
   7   4   9      767.77      801.53      8.96 o 
   8   4   9        3.92        3.23      6.33 o 
   9   4   9      727.47      771.13     23.95 o 
  10   4   9       47.23     -361.37    715.04 o 
  11   4   9       86.18     -466.56    652.83 o 
  12   4   9       40.56     -463.41    634.66 o 
  13   4   9      131.08     -624.88    624.88 o 
  14   4   9      206.27      193.36      3.35 o 
  15   4   9       25.42       18.17      3.15 o 
   1   5   9     1031.35     1039.65     12.15 o 
   2   5   9      489.02      510.16      6.44 o 
   3   5   9      639.14      634.51      7.82 o 
   4   5   9     2394.23     2442.96     28.99 o 
   5   5   9       63.71       67.06      1.70 o 
   6   5   9      105.30      106.92      2.13 o 
   7   5   9     1545.65     1604.74     18.24 o 
   8   5   9      832.15      853.79     36.04 o 
   9   5   9      409.45      415.05     17.32 o 
  10   5   9       41.89     -707.00    707.00 o 
  11   5   9      646.96      677.73     48.77 o 
  12   5   9       28.75     -529.12    529.12 o 
  13   5   9      125.86     -469.01    469.01 o 
   0   6   9     1610.61     1642.56     28.54 o 
   1   6   9       89.57      103.54      2.43 o 
   2   6   9       43.13       46.04      1.71 o 
   3   6   9      827.53      835.76     10.48 o 
   4   6   9        0.75        2.61      0.94 o 
   5   6   9     1646.81     1699.75     20.21 o 
   6   6   9       31.20       32.07      1.25 o 
   7   6   9       37.30       42.23      1.40 o 
   8   6   9     1028.75     1017.09     13.81 o 
   9   6   9        0.36        0.29      0.65 o 
  10   6   9      197.80      185.90      3.32 o 
  11   6   9       74.42       71.69      2.09 o 
   1   7   9       24.12       24.82      1.33 o 
   2   7   9       79.24       76.31      2.18 o 
   3   7   9       69.84       66.16      2.04 o 
   4   7   9       23.27       23.46      1.27 o 
   5   7   9       65.06       65.14      1.83 o 
   6   7   9        1.78        2.28      0.69 o 
   7   7   9      299.82      282.15      5.06 o 
   8   7   9       23.69       24.37      1.61 o 
   0   8   9      333.33      365.56     15.38 o 
   1   8   9       31.36       31.89      2.34 o 
   0   0  10    14808.78    14088.72    713.65 o 
   1   0  10     1478.68     1492.09     45.00 o 
   2   0  10       74.03       73.17      4.32 o 
   3   0  10     1117.98      877.70     14.60 o 
   4   0  10     1865.30     1708.70     25.89 o 
   5   0  10     1616.81     1616.44     22.95 o 
   6   0  10       18.12       19.64      1.68 o 
   7   0  10      729.20      654.17      9.77 o 
   8   0  10     1898.76     1736.62     26.61 o 
   9   0  10      532.78      571.12     53.54 o 
  10   0  10      378.94      363.37     28.61 o 
  11   0  10        2.90      205.50    568.26 o 
  12   0  10      742.24      774.68     59.24 o 
  13   0  10     1640.61     1395.49    120.53 o 
  14   0  10       31.15       26.95      3.16 o 
  15   0  10      174.53      157.56     26.21 o 
  16   0  10      288.86      304.03      9.96 o 
   1   1  10     4773.48     5187.03    264.56 o 
   2   1  10      250.26      185.51      5.15 o 
   3   1  10      507.82      472.66      5.90 o 
   4   1  10     2724.82     2365.37     23.57 o 
   5   1  10      171.47      193.79      8.31 o 
   6   1  10      992.88      936.16     12.30 o 
   7   1  10        9.76        3.27     11.28 o 
   8   1  10      185.46      184.15      8.26 o 
   9   1  10        9.89        6.33      3.59 o 
  10   1  10      117.79      119.12      6.83 o 
  11   1  10      177.18      165.23      9.37 o 
  12   1  10     1194.70     1151.21     77.62 o 
  13   1  10      164.66      127.30      8.15 o 
  14   1  10      327.50     -312.86    389.40 o 
  15   1  10      115.35     -476.35    490.67 o 
  16   1  10        2.21        3.51      4.48 o 
   0   2  10     6418.95     5474.24     85.16 o 
   1   2  10      333.47      286.15      3.99 o 
   2   2  10       60.57       48.30      1.09 o 
   3   2  10       28.00       21.14      0.88 o 
   4   2  10      351.05      314.30     15.93 o 
   5   2  10      407.25      367.67      5.85 o 
   6   2  10      601.59      530.68     15.54 o 
   7   2  10       31.10       31.33      4.25 o 
   8   2  10     1323.18     1287.09     23.60 o 
   9   2  10      160.09      170.07      4.26 o 
  10   2  10      189.06      180.04     20.74 o 
  11   2  10       47.94     -222.10    373.98 o 
  12   2  10      601.01      583.43     30.51 o 
  13   2  10     1173.68     1052.32     43.87 o 
  14   2  10      135.04      146.94     13.09 o 
  15   2  10        0.83        1.92      8.31 o 
  16   2  10       62.49     -162.16    379.54 o 
   1   3  10     1083.94     1021.92     13.08 o 
   2   3  10       16.71       28.00      0.97 o 
   3   3  10       24.08       43.40      1.16 o 
   4   3  10     1965.48     1737.93     19.87 o 
   5   3  10      119.79      126.32     17.93 o 
   6   3  10      160.99      154.57      4.40 o 
   7   3  10      664.54      640.88      8.01 o 
   8   3  10      918.51      925.83     26.72 o 
   9   3  10      212.01      213.41      3.55 o 
  10   3  10      120.76      128.88      2.24 o 
  11   3  10        0.30        2.32      2.40 o 
  12   3  10      428.72      443.00     19.34 o 
  13   3  10       11.64       13.72    108.71 o 
  14   3  10      476.71      412.25     31.45 o 
  15   3  10        4.34        6.25     24.51 o 
   0   4  10      546.70      566.60     10.64 o 
   1   4  10        4.45        4.70      0.74 o 
   2   4  10     1117.53     1063.66     13.13 o 
   3   4  10     1018.30      966.35     12.78 o 
   4   4  10     2824.95     2809.21     33.07 o 
   5   4  10       45.40       48.60      1.43 o 
   6   4  10     2077.89     2001.61     27.65 o 
   7   4  10     1127.10     1107.04     12.60 o 
   8   4  10      926.06      941.77     13.77 o 
   9   4  10      110.12      108.19      8.94 o 
  10   4  10      322.79      351.77     23.23 o 
  11   4  10       10.49       10.68     10.00 o 
  12   4  10      316.31     -663.32    663.32 o 
  13   4  10        4.74        3.29     17.25 o 
  14   4  10      310.28     -470.06    470.06 o 
   1   5  10      684.35      681.02      8.34 o 
   2   5  10     1470.23     1481.06     17.01 o 
   3   5  10      362.91      361.21      4.90 o 
   4   5  10      140.26      146.36      2.72 o 
   5   5  10      345.06      357.68      4.82 o 
   6   5  10      157.60      162.38      2.74 o 
   7   5  10      187.71      202.65      3.16 o 
   8   5  10       22.40     1343.76    787.39 o 
   9   5  10       20.48       16.62     81.78 o 
  10   5  10       49.92     -685.69    685.69 o 
  11   5  10        7.02      231.36    575.60 o 
  12   5  10        0.36        2.24     23.55 o 
  13   5  10        7.55        5.59      1.75 o 
   0   6  10       25.68       30.15      1.79 o 
   1   6  10       63.87       62.87      1.83 o 
   2   6  10       13.53       13.12      0.93 o 
   3   6  10       48.31       52.22      1.49 o 
   4   6  10       22.73       21.84      1.08 o 
   5   6  10      297.85      301.69      4.38 o 
   6   6  10       69.80       68.63      1.87 o 
   7   6  10      119.81      124.47      2.47 o 
   8   6  10        4.48        4.99      0.82 o 
   9   6  10       76.16       80.50      1.87 o 
  10   6  10       43.78       38.57      1.34 o 
   1   7  10        0.64        1.34      0.83 o 
   2   7  10     1318.08     1310.08     18.11 o 
   3   7  10        6.43        5.53      0.82 o 
   4   7  10       40.30       41.68      1.57 o 
   5   7  10       42.44       41.08      1.37 o 
   6   7  10        1.51        0.61      0.68 o 
   7   7  10      142.54      133.06      3.78 o 
   1   1  11     2132.15     2005.03     20.12 o 
   2   1  11     4194.02     3603.87     34.27 o 
   3   1  11     2476.51     2413.71     23.45 o 
   4   1  11      231.93      219.08     10.10 o 
   5   1  11      886.70      787.14      9.70 o 
   6   1  11     1281.80     1225.36     25.79 o 
   7   1  11      102.93     -344.59    344.59 o 
   8   1  11      726.60      720.98     18.62 o 
   9   1  11      141.08      138.15     13.20 o 
  10   1  11     2185.37     2210.35     24.13 o 
  11   1  11      426.66      435.81     16.17 o 
  12   1  11      224.71      236.87     13.21 o 
  13   1  11      328.03      334.88     31.99 o 
  14   1  11        7.58      -94.60    371.75 o 
  15   1  11       20.44       30.00      4.82 o 
  16   1  11       84.15       89.92      3.24 o 
   0   2  11      139.97      114.21      2.32 o 
   1   2  11      405.51      320.39      3.48 o 
   2   2  11     1275.86     1168.17     23.82 o 
   3   2  11     1410.13     1325.41     13.44 o 
   4   2  11       13.91        8.83     16.64 o 
   5   2  11      271.34      282.84      5.97 o 
   6   2  11     2510.32     2382.44     24.77 o 
   7   2  11     5619.52     5520.68     56.34 o 
   8   2  11       71.40       67.17      5.77 o 
   9   2  11      973.73      975.35     16.66 o 
  10   2  11       68.63     -228.93    392.96 o 
  11   2  11       36.53     -186.20    356.16 o 
  12   2  11       43.07       41.03     21.36 o 
  13   2  11      779.41      773.09     50.92 o 
  14   2  11      665.57      653.63     39.03 o 
  15   2  11      153.87     -362.76    483.68 o 
   1   3  11     1311.06     1310.44     20.02 o 
   2   3  11      627.76      559.92      6.73 o 
   3   3  11      716.36      674.84      7.99 o 
   4   3  11     3787.08     3451.82     41.78 o 
   5   3  11       72.88       62.84     10.25 o 
   6   3  11      609.12      614.90      9.47 o 
   7   3  11     1519.48     1529.67     19.95 o 
   8   3  11     1965.38     1981.28     21.58 o 
   9   3  11      753.62      797.91     10.60 o 
  10   3  11      149.51      151.26     10.82 o 
  11   3  11       50.90       61.43      6.69 o 
  12   3  11       40.53       27.59      3.22 o 
  13   3  11      506.39      517.68     38.12 o 
  14   3  11      224.80     -368.36    534.71 o 
  15   3  11      177.85     -184.18    425.67 o 
   0   4  11      126.51      147.37      3.76 o 
   1   4  11      878.62      888.01     11.12 o 
   2   4  11      878.58      844.78     10.65 o 
   3   4  11       77.26       93.09      2.13 o 
   4   4  11      102.43      114.86      2.29 o 
   5   4  11     2668.51     2690.39     30.28 o 
   6   4  11      915.28      896.12     17.33 o 
   7   4  11      776.62      837.69     19.80 o 
   8   4  11       63.06       68.46      6.12 o 
   9   4  11        0.58      380.94    763.27 o 
  10   4  11        0.02        1.27      9.30 o 
  11   4  11        1.53        2.63     12.89 o 
  12   4  11        5.96        8.87     13.28 o 
  13   4  11        2.77        4.38     20.08 o 
  14   4  11       75.73       83.92      2.93 o 
   1   5  11       47.89       55.08      1.63 o 
   2   5  11      242.00      270.61      3.91 o 
   3   5  11      143.63      137.11      2.61 o 
   4   5  11     1339.37     1398.50     17.03 o 
   5   5  11      284.59      281.28      3.99 o 
   6   5  11      166.29      175.62      2.87 o 
   7   5  11      761.44      818.78     10.72 o 
   8   5  11      348.97      358.63      5.29 o 
   9   5  11      483.96      495.07      6.87 o 
  10   5  11        0.48        0.23     15.99 o 
  11   5  11      219.38      209.31      3.26 o 
  12   5  11       41.09       52.04      1.72 o 
   0   6  11      949.77     1028.01     20.20 o 
   1   6  11      126.48      132.14      2.65 o 
   2   6  11       32.17       28.72      1.11 o 
   3   6  11       34.51       42.19      1.43 o 
   4   6  11        1.88        1.72      0.67 o 
   5   6  11      180.61      180.39      2.96 o 
   6   6  11      481.51      452.25      5.99 o 
   7   6  11       54.89       61.18      1.63 o 
   8   6  11     1256.65     1284.85     16.98 o 
   9   6  11      289.12      286.36      4.35 o 
  10   6  11      323.36      319.95      9.35 o 
   1   7  11       34.90       34.75      1.82 o 
   2   7  11        8.36       12.84      0.85 o 
   3   7  11        0.24        0.52      0.61 o 
   4   7  11        3.87        5.08      0.76 o 
   5   7  11       49.63       52.26      1.53 o 
   6   7  11      143.45      140.75      3.96 o 
   0   0  12      762.47      619.05     16.86 o 
   1   0  12     2812.01     2466.44     44.02 o 
   2   0  12     3290.41     3063.69     48.07 o 
   3   0  12     1665.38     1529.79     24.07 o 
   4   0  12     1801.55     1702.92     25.14 o 
   5   0  12      125.75      159.13      5.13 o 
   6   0  12     6437.73     6045.45     82.28 o 
   7   0  12     6158.83     5928.49     80.68 o 
   8   0  12      817.85      876.38     43.51 o 
   9   0  12      685.70      734.28     56.11 o 
  10   0  12      195.78      189.79      4.20 o 
  11   0  12      583.40      621.36     77.47 o 
  12   0  12       19.21      328.16    583.99 o 
  13   0  12      292.47      251.07      6.25 o 
  14   0  12      174.90      181.65     31.90 o 
  15   0  12     1179.52     1010.09     77.04 o 
  16   0  12       59.63       48.23      4.89 o 
   1   1  12      873.72      940.60      9.87 o 
   2   1  12     2373.25     2243.19     22.56 o 
   3   1  12      200.92      219.18      2.71 o 
   4   1  12       27.51     -525.97    525.97 o 
   5   1  12      901.05      827.29     21.21 o 
   6   1  12      685.53      659.85     18.06 o 
   7   1  12     1084.01     1047.63     17.13 o 
   8   1  12      801.63      808.11     45.74 o 
   9   1  12       28.82       20.89     12.16 o 
  10   1  12       53.84       47.93      5.20 o 
  11   1  12      167.14      153.03     12.19 o 
  12   1  12     1171.60     1078.93     66.42 o 
  13   1  12       10.69       20.51     19.01 o 
  14   1  12        6.20     -123.56    313.36 o 
  15   1  12       83.20       76.53     13.80 o 
   0   2  12     1798.81     1743.15     25.76 o 
   1   2  12      297.47      314.15      3.50 o 
   2   2  12      662.78      606.85      6.65 o 
   3   2  12        0.45        1.22      7.24 o 
   4   2  12      102.62      102.99     13.50 o 
   5   2  12      633.44      592.20     15.63 o 
   6   2  12     1734.59     1659.63     21.28 o 
   7   2  12      497.28      530.33      9.96 o 
   8   2  12      832.64      850.37     20.91 o 
   9   2  12      149.55      157.63     13.32 o 
  10   2  12        4.17     -172.56    406.97 o 
  11   2  12       38.82     -102.97    378.10 o 
  12   2  12      500.64      552.88     26.86 o 
  13   2  12       45.96       39.01      1.59 o 
  14   2  12      716.60      708.88     36.37 o 
  15   2  12      121.07      109.65     11.93 o 
   1   3  12     1829.39     1787.24     24.43 o 
   2   3  12      897.14      893.34     10.83 o 
   3   3  12      769.17      713.13      8.83 o 
   4   3  12        0.81        4.46      4.26 o 
   5   3  12      471.79      483.80     19.58 o 
   6   3  12     1860.11     1847.34     52.80 o 
   7   3  12     1687.04     1690.48     41.35 o 
   8   3  12      198.90     -224.73    768.16 o 
   9   3  12       23.84       18.86      6.51 o 
  10   3  12     1127.67     1153.26     42.47 o 
  11   3  12      651.95      664.24     34.46 o 
  12   3  12        2.26        1.33      2.59 o 
  13   3  12      969.77      987.05     80.19 o 
  14   3  12       27.75     -377.79    480.89 o 
   0   4  12     3063.96     3032.00     56.67 o 
   1   4  12      412.98      444.19      6.52 o 
   2   4  12        8.53        8.35      0.77 o 
   3   4  12      174.37      169.39      2.90 o 
   4   4  12      393.15      367.85      5.19 o 
   5   4  12      275.78      290.08      4.09 o 
   6   4  12       45.90       51.86     10.71 o 
   7   4  12      459.27      494.37      6.17 o 
   8   4  12       81.35       86.90      9.12 o 
   9   4  12      583.35      584.25     11.37 o 
  10   4  12       20.52       21.61      5.08 o 
  11   4  12       13.26     -293.22    602.86 o 
  12   4  12      191.08      191.15     27.20 o 
  13   4  12      660.96      625.67     92.74 o 
   1   5  12      580.34      596.09      7.88 o 
   2   5  12      864.41      857.31     10.84 o 
   3   5  12      357.51      376.60      5.35 o 
   4   5  12      402.61      420.65      5.85 o 
   5   5  12      342.98      364.85      4.87 o 
   6   5  12      293.69      294.38      4.11 o 
   7   5  12        2.51        2.66      0.77 o 
   8   5  12      331.96      328.80      4.88 o 
   9   5  12       36.41       39.39      1.51 o 
  10   5  12      393.42      375.97      5.26 o 
  11   5  12        0.40        0.07      0.60 o 
   0   6  12      656.76      713.38     14.46 o 
   1   6  12      372.61      379.43      5.91 o 
   2   6  12        4.14        3.92      0.67 o 
   3   6  12       48.34       49.61      1.50 o 
   4   6  12      399.93      401.31      5.15 o 
   5   6  12       37.93       32.23      1.16 o 
   6   6  12      114.30      117.13      2.26 o 
   7   6  12        1.65        2.17      0.66 o 
   8   6  12       36.86       35.65      1.24 o 
   9   6  12      166.15      174.28      4.17 o 
   1   7  12        4.78        7.22      0.74 o 
   2   7  12      261.85      256.73      4.33 o 
   3   7  12      275.23      282.89      4.67 o 
   4   7  12      504.00      466.36      7.73 o 
   5   7  12      292.48      308.59     11.88 o 
   1   1  13     1262.72     1194.82     12.41 o 
   2   1  13      883.27      799.04      8.50 o 
   3   1  13       14.01       12.02     18.51 o 
   4   1  13     3001.21     2868.74     28.72 o 
   5   1  13     1027.10      979.61     32.50 o 
   6   1  13      497.01      470.30      8.59 o 
   7   1  13       14.81       17.72     10.76 o 
   8   1  13      389.80      373.75     17.91 o 
   9   1  13      185.61      184.99      4.38 o 
  10   1  13      398.87      449.70     22.72 o 
  11   1  13       19.17       28.26      5.96 o 
  12   1  13      723.27      746.79     47.86 o 
  13   1  13      101.80      111.59     13.33 o 
  14   1  13      671.87      672.41     71.80 o 
  15   1  13        6.88        5.33      1.74 o 
   0   2  13     1874.30     1824.46     26.97 o 
   1   2  13      910.01      842.04      8.66 o 
   2   2  13       68.51       72.74      8.76 o 
   3   2  13      133.28      130.75     11.45 o 
   4   2  13       41.33       47.73      4.04 o 
   5   2  13      545.07      532.22     12.53 o 
   6   2  13      635.85      608.52      8.95 o 
   7   2  13      101.82       94.66      9.80 o 
   8   2  13      656.98      696.21     26.67 o 
   9   2  13       33.89       33.01      8.41 o 
  10   2  13       36.32     -128.55    370.34 o 
  11   2  13        1.61        0.81      2.73 o 
  12   2  13        0.80      171.60    386.20 o 
  13   2  13       76.18       67.31      4.44 o 
  14   2  13       12.51     -161.11    449.09 o 
   1   3  13       77.04       91.64      1.85 o 
   2   3  13     1442.40     1367.41     16.11 o 
   3   3  13        9.01        9.99      0.87 o 
   4   3  13       95.90       96.01      2.95 o 
   5   3  13       91.01       92.74      6.83 o 
   6   3  13     1326.39     1320.12     31.06 o 
   7   3  13      450.95      459.87      8.42 o 
   8   3  13      359.25     -367.26    466.19 o 
   9   3  13      132.55      130.92     15.24 o 
  10   3  13      459.49      484.82     19.91 o 
  11   3  13       60.34       61.97      3.55 o 
  12   3  13      811.09      773.71     29.97 o 
  13   3  13      159.95     -238.00    483.68 o 
  14   3  13       33.18     -189.77    405.75 o 
   0   4  13     1115.81     1139.81     30.92 o 
   1   4  13       56.62       77.01      3.35 o 
   2   4  13      145.75      145.34      3.04 o 
   3   4  13      159.39      174.90      3.83 o 
   4   4  13      259.37      260.05      4.49 o 
   5   4  13      154.23      153.72      3.15 o 
   6   4  13     1890.62     1939.29     25.93 o 
   7   4  13      251.82      250.11      4.96 o 
   8   4  13      394.49      388.64     11.24 o 
   9   4  13       11.10       10.49     28.19 o 
  10   4  13      506.31      484.78     18.49 o 
  11   4  13       58.80       49.61      4.65 o 
  12   4  13       16.87        7.68    130.98 o 
   1   5  13      450.64      463.25      6.22 o 
   2   5  13      305.26      309.09      4.50 o 
   3   5  13       42.38       45.19      1.48 o 
   4   5  13       21.12       19.43      0.96 o 
   5   5  13        9.25        8.23      0.74 o 
   6   5  13       45.67       46.88      1.55 o 
   7   5  13       11.39       11.79      1.09 o 
   8   5  13      207.19      224.12      3.76 o 
   9   5  13      109.40      111.79      2.34 o 
  10   5  13      577.00      542.95      7.61 o 
  11   5  13       18.19       21.22      1.54 o 
   0   6  13      246.86      249.32      5.88 o 
   1   6  13       72.14       74.51      1.96 o 
   2   6  13      564.45      557.42      7.09 o 
   3   6  13       41.19       51.64      1.43 o 
   4   6  13        0.47        2.00      0.56 o 
   5   6  13       50.49       44.51      1.25 o 
   6   6  13      772.66      775.45     10.55 o 
   7   6  13       81.58       87.07      1.86 o 
   8   6  13       17.10       15.03      0.95 o 
   1   7  13       10.86       11.64      1.27 o 
   2   7  13        8.08        7.02      1.06 o 
   3   7  13       32.74       31.10      3.49 o 
   0   0  14      123.30      150.84      4.18 o 
   1   0  14      179.93      199.81      4.05 o 
   2   0  14     2435.12     2367.27     35.12 o 
   3   0  14      195.40      208.96      4.24 o 
   4   0  14      143.23      152.81      3.45 o 
   5   0  14     3925.75     3865.14     56.73 o 
   6   0  14     9202.33     9147.96    132.51 o 
   7   0  14     4900.34     5110.72     82.65 o 
   8   0  14        8.53      498.01    616.84 o 
   9   0  14     2719.47     2765.95     45.47 o 
  10   0  14       93.79       89.39      7.24 o 
  11   0  14        6.55      105.19    539.60 o 
  12   0  14       21.23      352.98    537.51 o 
  13   0  14      385.95      329.15     48.64 o 
  14   0  14      462.30     -260.37    426.72 o 
   1   1  14       89.18       80.34      1.52 o 
   2   1  14     1165.62     1130.70     11.35 o 
   3   1  14     1041.72     1054.95     11.08 o 
   4   1  14      234.49      222.75      6.08 o 
   5   1  14      242.70      241.39      3.70 o 
   6   1  14     3720.59     3822.23     41.39 o 
   7   1  14     2927.67     2943.04     32.14 o 
   8   1  14      154.64      159.93     10.63 o 
   9   1  14      284.64      308.08      7.89 o 
  10   1  14      125.18      130.20      9.00 o 
  11   1  14       42.28       43.25      6.63 o 
  12   1  14      302.14      356.51     16.74 o 
  13   1  14      185.77      188.29     13.89 o 
  14   1  14      413.16     -282.79    282.79 o 
   0   2  14      255.50      237.93      4.62 o 
   1   2  14      443.59      433.27      4.86 o 
   2   2  14      877.55      850.73      9.12 o 
   3   2  14     1762.73     1703.01     17.45 o 
   4   2  14       12.27       15.53      7.64 o 
   5   2  14      243.00      252.26      8.52 o 
   6   2  14      289.21      293.24     15.86 o 
   7   2  14     2736.18     2777.13     26.84 o 
   8   2  14      111.89      116.44      4.20 o 
   9   2  14      583.83      579.28     28.33 o 
  10   2  14       81.56       85.27      4.17 o 
  11   2  14       10.65        9.16      3.88 o 
  12   2  14      257.98      266.99     18.66 o 
  13   2  14      320.31      305.02      6.35 o 
  14   2  14      457.55      470.23     97.36 o 
   1   3  14       71.63       74.63      1.64 o 
   2   3  14      459.06      451.86      5.48 o 
   3   3  14      351.52      377.21      5.41 o 
   4   3  14      419.48      399.74      5.70 o 
   5   3  14      844.93      838.92     42.70 o 
   6   3  14        2.96      267.35    567.21 o 
   7   3  14       72.11     -178.80    480.36 o 
   8   3  14       47.39       53.02     12.73 o 
   9   3  14      458.63      447.76     43.88 o 
  10   3  14     1782.68     1745.61     44.37 o 
  11   3  14       21.91       22.11      3.73 o 
  12   3  14      190.18      178.45      3.11 o 
  13   3  14       89.39     -299.51    432.31 o 
   0   4  14     5206.23     5390.80    116.56 o 
   1   4  14       52.19       59.11      3.14 o 
   2   4  14       25.86       37.70      1.58 o 
   3   4  14      387.72      395.33      6.19 o 
   4   4  14      548.67      516.68      7.77 o 
   5   4  14      504.74      516.37      7.74 o 
   6   4  14       64.37       63.86      2.00 o 
   7   4  14      125.76      117.41      2.45 o 
   8   4  14      464.67      535.20      7.34 o 
   9   4  14        0.08      109.04    600.76 o 
  10   4  14      353.31      383.47     12.34 o 
  11   4  14      124.66     -419.73    419.73 o 
  12   4  14       14.52       13.57      1.33 o 
   1   5  14      887.13      919.93     12.64 o 
   2   5  14     1165.71     1111.02     15.31 o 
   3   5  14        3.07        3.25      0.78 o 
   4   5  14      286.16      317.32      4.80 o 
   5   5  14        1.02        1.63      0.81 o 
   6   5  14        0.31        1.24      0.74 o 
   7   5  14      231.14      255.18      4.17 o 
   8   5  14        2.74        5.58      0.87 o 
   9   5  14        9.28        8.46      0.79 o 
  10   5  14       37.65       36.55      1.77 o 
   0   6  14        3.23        6.20      1.28 o 
   1   6  14       59.04       51.75      1.51 o 
   2   6  14       42.53       44.95      1.24 o 
   3   6  14        3.18        4.58      0.73 o 
   4   6  14        0.80        1.72      0.65 o 
   5   6  14      114.61      112.88      2.57 o 
   6   6  14        8.10        6.34      0.79 o 
   7   6  14       26.33       21.36      1.33 o 
   1   1  15     2784.37     2671.71     25.74 o 
   2   1  15     1407.85     1411.62     14.00 o 
   3   1  15     1773.38     1756.74     17.83 o 
   4   1  15        1.77        3.07      1.40 o 
   5   1  15        0.31      664.37    684.99 o 
   6   1  15      100.93      105.91     26.01 o 
   7   1  15      130.11      142.32      7.16 o 
   8   1  15       11.39      402.88    414.31 o 
   9   1  15      328.25      322.62      9.07 o 
  10   1  15      598.28      652.57     41.64 o 
  11   1  15      552.92      539.90     24.70 o 
  12   1  15        3.51       74.54    297.38 o 
  13   1  15       30.78       23.41     10.42 o 
  14   1  15       74.09      358.22    387.58 o 
   0   2  15       19.28       29.81      1.42 o 
   1   2  15      264.46      251.42      3.19 o 
   2   2  15      144.97      149.39      2.35 o 
   3   2  15     1557.52     1575.56     16.20 o 
   4   2  15       18.09       17.41    108.86 o 
   5   2  15       27.14       24.50      1.34 o 
   6   2  15      831.83      837.40      9.14 o 
   7   2  15     1714.11     1744.51     46.84 o 
   8   2  15        5.27      210.27    414.61 o 
   9   2  15      767.79      767.43     42.70 o 
  10   2  15       27.40       29.19      2.55 o 
  11   2  15      382.27      393.86     27.17 o 
  12   2  15       11.97     -197.01    287.80 o 
  13   2  15      211.59      193.46     11.26 o 
   1   3  15      550.48      567.95      6.95 o 
   2   3  15      425.13      417.49      5.42 o 
   3   3  15       91.40      102.01      2.65 o 
   4   3  15      211.85      215.01      3.47 o 
   5   3  15     1372.33     1446.40     17.09 o 
   6   3  15       36.26       34.46      5.84 o 
   7   3  15      571.24      556.03     43.07 o 
   8   3  15       68.37       55.01     13.45 o 
   9   3  15       23.05      202.98    405.13 o 
  10   3  15      149.53      160.56     18.56 o 
  11   3  15      101.90     -339.00    459.57 o 
  12   3  15       40.58       33.54     16.66 o 
   0   4  15        4.48       10.40      2.04 o 
   1   4  15        0.47        4.43      0.99 o 
   2   4  15      149.55      142.70      3.20 o 
   3   4  15      120.96      143.32      3.53 o 
   4   4  15        1.26        2.07      0.77 o 
   5   4  15      330.75      330.50      5.33 o 
   6   4  15      130.09      137.49      2.88 o 
   7   4  15       14.73       10.92     66.06 o 
   8   4  15       10.17        4.93     16.20 o 
   9   4  15      122.61     -445.24    445.24 o 
  10   4  15       18.77     -338.65    422.18 o 
  11   4  15       55.15       51.04      2.02 o 
   1   5  15        0.15        2.17      0.73 o 
   2   5  15       16.35       13.74      1.08 o 
   3   5  15       99.91      115.81      2.52 o 
   4   5  15       40.40       38.72      1.58 o 
   5   5  15      810.64      841.99     12.40 o 
   6   5  15       22.17       21.37      1.20 o 
   7   5  15      124.22      124.63      2.63 o 
   8   5  15       55.64       62.31      1.83 o 
   9   5  15       28.42       23.43      1.47 o 
   0   6  15      162.99      182.57     10.66 o 
   1   6  15      611.94      643.73     12.74 o 
   2   6  15       92.82       94.14      2.03 o 
   3   6  15      337.83      321.09      5.08 o 
   4   6  15        5.91        5.84      0.79 o 
   5   6  15        2.63        2.40      0.65 o 
   6   6  15      111.70      107.02      5.42 o 
   0   0  16      942.06     1036.01     22.33 o 
   1   0  16      512.82      541.67     10.42 o 
   2   0  16       32.48       37.30      1.88 o 
   3   0  16      563.31      564.08      9.46 o 
   4   0  16      218.32      216.71     26.05 o 
   5   0  16      420.02      424.87     13.85 o 
   6   0  16      485.21      471.96     12.46 o 
   7   0  16      876.82      875.98     15.51 o 
   8   0  16      887.14      892.01     47.59 o 
   9   0  16     4418.45     4488.46     73.63 o 
  10   0  16      123.33      143.20      4.09 o 
  11   0  16       31.44       33.30     12.66 o 
  12   0  16      225.99      193.57     13.14 o 
  13   0  16      356.02      314.60     64.37 o 
   1   1  16       49.26     -393.52    645.15 o 
   2   1  16      364.38      358.28     18.30 o 
   3   1  16      287.05      307.91      7.17 o 
   4   1  16      145.79      155.43      3.49 o 
   5   1  16       21.71       22.55      6.19 o 
   6   1  16     7313.35     7501.41     74.38 o 
   7   1  16       11.74      466.73    411.91 o 
   8   1  16      440.35      435.73     11.93 o 
   9   1  16       99.90       97.65     15.61 o 
  10   1  16      282.71      287.30     11.07 o 
  11   1  16        3.66        3.05      1.47 o 
  12   1  16       70.07       76.46     10.18 o 
  13   1  16       18.60     -150.98    414.84 o 
   0   2  16        3.29        8.59      1.70 o 
   1   2  16       18.95       14.39      0.83 o 
   2   2  16       42.48       43.90      1.32 o 
   3   2  16     1119.72     1084.56     11.44 o 
   4   2  16      407.45      415.92     19.13 o 
   5   2  16     1227.83     1331.91     13.89 o 
   6   2  16     1160.47     1220.42     33.98 o 
   7   2  16        0.84      434.01    405.87 o 
   8   2  16     2000.55     2016.60     20.37 o 
   9   2  16      151.17      169.49     23.96 o 
  10   2  16       78.86       84.90      8.96 o 
  11   2  16       17.37       20.99     10.64 o 
  12   2  16       28.39     -131.56    256.72 o 
   1   3  16      339.36      321.97      4.66 o 
   2   3  16       84.18       85.75      1.87 o 
   3   3  16      221.80      237.33      3.49 o 
   4   3  16      263.62      283.55      4.03 o 
   5   3  16     1078.17     1111.30     15.85 o 
   6   3  16     1008.12     1029.49     11.89 o 
   7   3  16      436.09      444.84     29.17 o 
   8   3  16      225.96      216.96     15.62 o 
   9   3  16       10.31       13.83     10.67 o 
  10   3  16       75.88     -251.76    257.97 o 
  11   3  16       27.40      562.67    448.74 o 
   0   4  16     1079.30     1124.54     25.14 o 
   1   4  16        1.32        5.36      1.69 o 
   2   4  16      188.76      208.52      4.28 o 
   3   4  16      402.59      429.01      7.67 o 
   4   4  16       63.60       67.14      1.95 o 
   5   4  16       87.09       85.46      2.32 o 
   6   4  16      405.92      417.21     48.47 o 
   7   4  16      768.71      783.51     10.87 o 
   8   4  16      596.63      579.93      8.25 o 
   9   4  16      140.50      129.56      3.08 o 
  10   4  16       29.78       30.29      1.59 o 
   1   5  16      164.17      185.51      3.25 o 
   2   5  16       66.13       68.62      1.95 o 
   3   5  16       34.04       35.58      1.55 o 
   4   5  16       19.53       22.76      1.15 o 
   5   5  16       23.66       16.77      1.03 o 
   6   5  16       14.77       19.55      1.05 o 
   7   5  16      163.80      168.35      3.12 o 
   8   5  16        3.44        4.72      1.24 o 
   0   6  16      155.75      147.54      5.42 o 
   1   6  16       21.92       20.25      1.04 o 
   2   6  16       60.04       50.88      1.63 o 
   3   6  16       91.84       99.96      2.75 o 
   4   6  16       26.07       26.91      3.15 o 
   1   1  17     1802.64     1914.90     19.20 o 
   2   1  17      302.62      332.66      4.11 o 
   3   1  17      198.10      205.04      3.28 o 
   4   1  17      817.54      812.99     23.25 o 
   5   1  17     1486.72     1569.84     48.22 o 
   6   1  17     1066.50     1129.59     33.95 o 
   7   1  17      300.48      298.81     22.76 o 
   8   1  17      238.18      234.33     10.36 o 
   9   1  17       29.95       39.53      4.36 o 
  10   1  17      708.04      705.47     45.36 o 
  11   1  17       59.43       60.35      2.26 o 
  12   1  17      172.19      168.34     22.37 o 
   0   2  17     3798.84     3758.52     50.28 o 
   1   2  17      511.52      615.62      9.84 o 
   2   2  17      360.59      405.52      4.88 o 
   3   2  17       92.02      105.64      1.97 o 
   4   2  17      458.07      416.56     11.05 o 
   5   2  17        3.03        5.51      3.80 o 
   6   2  17     1030.16     1065.62     11.66 o 
   7   2  17      139.32      145.04     11.38 o 
   8   2  17       12.55      231.36    365.02 o 
   9   2  17       28.56       33.21     13.57 o 
  10   2  17      171.26      190.72     10.85 o 
  11   2  17       13.76       10.13     30.53 o 
   1   3  17      476.71      471.05      6.66 o 
   2   3  17      315.34      284.05      4.46 o 
   3   3  17       18.99       23.31      1.06 o 
   4   3  17        1.51        2.67      0.67 o 
   5   3  17       11.01       13.82      0.91 o 
   6   3  17     1734.46     1807.90     58.10 o 
   7   3  17       26.41       36.76      3.56 o 
   8   3  17        3.61        3.62      5.49 o 
   9   3  17      196.77      195.08     22.33 o 
  10   3  17      177.85      160.30     27.41 o 
   0   4  17      143.57      143.03      5.83 o 
   1   4  17       36.22       35.90      1.62 o 
   2   4  17      187.50      177.25      4.12 o 
   3   4  17      584.43      589.49      9.64 o 
   4   4  17      126.05      116.27      2.45 o 
   5   4  17       81.51       88.67      2.25 o 
   6   4  17        8.12        5.52      0.78 o 
   7   4  17      206.82      207.07      3.49 o 
   8   4  17      880.04      782.73     11.60 o 
   9   4  17      213.86      201.55      5.28 o 
   1   5  17      611.59      601.83     10.24 o 
   2   5  17      264.29      254.60      4.60 o 
   3   5  17      185.55      177.52      3.45 o 
   4   5  17      472.09      486.20      7.85 o 
   5   5  17       82.61       98.72      2.32 o 
   6   5  17       88.01       67.24      1.76 o 
   0   0  18      698.34      729.83     43.35 o 
   1   0  18     1708.02     1856.09     27.24 o 
   2   0  18       23.21      877.55    789.83 o 
   3   0  18     1399.57     1448.33     34.94 o 
   4   0  18      230.21      200.19     26.37 o 
   5   0  18     2090.50     2192.51     97.88 o 
   6   0  18      563.78      598.63     11.07 o 
   7   0  18      825.28      810.68     40.19 o 
   8   0  18        0.15      116.73    415.54 o 
   9   0  18       79.35       80.70      7.07 o 
  10   0  18       89.60      116.87     10.20 o 
  11   0  18      825.72      887.20     58.73 o 
   1   1  18       34.52       34.93      3.48 o 
   2   1  18      522.65      490.13     12.88 o 
   3   1  18       24.07       27.48      6.35 o 
   4   1  18        9.46      812.85    457.44 o 
   5   1  18      102.55      109.99     10.27 o 
   6   1  18      112.50      135.50     12.11 o 
   7   1  18       43.71       61.22     12.47 o 
   8   1  18      353.43      317.52     11.91 o 
   9   1  18      474.27      486.49     24.01 o 
  10   1  18      157.29      141.36     10.32 o 
  11   1  18      266.53      245.73     12.42 o 
   0   2  18     2925.40     2826.77     38.12 o 
   1   2  18      176.96      218.78     11.54 o 
   2   2  18       52.63       53.91      1.62 o 
   3   2  18      792.23      798.58      8.63 o 
   4   2  18      941.46      868.53      9.66 o 
   5   2  18      452.42      459.70     25.94 o 
   6   2  18      286.15      274.60      6.43 o 
   7   2  18      931.71      897.41     18.72 o 
   8   2  18        1.93      343.64    351.58 o 
   9   2  18      960.17      938.28     45.56 o 
  10   2  18       26.22      -37.41    253.10 o 
  11   2  18       67.60       57.32      5.24 o 
   1   3  18      594.65      578.27      7.83 o 
   2   3  18      137.44      133.43      2.59 o 
   3   3  18      382.38      346.53      5.08 o 
   4   3  18      162.07      145.58      2.56 o 
   5   3  18      450.29      457.35     16.28 o 
   6   3  18       95.38      111.99      8.90 o 
   7   3  18      361.56      383.57      8.29 o 
   8   3  18       20.17       21.55      2.45 o 
   9   3  18       95.91     -293.92    293.92 o 
   0   4  18       50.10       35.42      2.72 o 
   1   4  18      295.06      314.35      6.15 o 
   2   4  18       77.31       73.01      2.28 o 
   3   4  18      204.81      202.68      3.94 o 
   4   4  18       34.54       41.24      1.75 o 
   5   4  18       65.03       60.83     17.77 o 
   6   4  18       46.50     -125.46    426.37 o 
   7   4  18      112.12      115.74      2.39 o 
   1   5  18      365.54      370.28      6.11 o 
   2   5  18        3.85        6.11      0.72 o 
   3   5  18        5.71        5.10      0.70 o 
   4   5  18        7.47        8.59      0.86 o 
   1   1  19      484.93      537.18      6.19 o 
   2   1  19      155.97      161.25     13.10 o 
   3   1  19       26.23      436.11    723.43 o 
   4   1  19       90.16       91.56     22.58 o 
   5   1  19      658.31      729.80     21.17 o 
   6   1  19      419.37      459.36     17.66 o 
   7   1  19       94.98       95.41      9.48 o 
   8   1  19       68.33       67.37      6.38 o 
   9   1  19       15.56       20.63      6.48 o 
  10   1  19       83.34       78.17     11.40 o 
   0   2  19      115.98      140.92      7.31 o 
   1   2  19      370.81      444.43      5.49 o 
   2   2  19        4.35        9.56      0.92 o 
   3   2  19      156.26      166.30      2.32 o 
   4   2  19       75.08       70.55     16.06 o 
   5   2  19       14.56       13.69     39.40 o 
   6   2  19      448.84      439.13     22.70 o 
   7   2  19        2.38      315.40    294.80 o 
   8   2  19       38.80       40.41      9.60 o 
   9   2  19      397.79     -201.46    201.46 o 
   1   3  19      571.35      535.22      7.65 o 
   2   3  19        3.20        7.45      0.89 o 
   3   3  19      150.31      136.16      2.35 o 
   4   3  19      150.83      151.39      2.54 o 
   5   3  19        5.56      767.81    669.96 o 
   6   3  19      799.63      790.96     24.51 o 
   7   3  19      317.14      346.02     23.38 o 
   8   3  19      796.10      710.80     14.19 o 
   0   4  19      154.62      166.48      5.80 o 
   1   4  19        1.02        2.41      0.76 o 
   2   4  19      114.74       93.46      2.21 o 
   3   4  19        4.37        4.01      0.65 o 
   4   4  19        2.73      640.95    571.41 o 
   5   4  19      145.84     -476.70    476.70 o 
   6   4  19       18.13       20.61      1.93 o 
   0   0  20     5582.69     5687.15    113.53 o 
   1   0  20      428.63      525.76     28.85 o 
   2   0  20       66.81       72.03     10.01 o 
   3   0  20      279.67      274.23      4.71 o 
   4   0  20      319.49      292.57     14.49 o 
   5   0  20       85.07      101.33     14.06 o 
   6   0  20        1.87      403.65    423.22 o 
   7   0  20       33.26       31.88     10.22 o 
   8   0  20      527.70      499.18     49.24 o 
   9   0  20      310.24     -267.70    305.45 o 
   1   1  20      137.83      144.40      2.28 o 
   2   1  20      133.86      142.97      8.69 o 
   3   1  20       61.31      330.20    503.95 o 
   4   1  20      428.06      443.52     17.85 o 
   5   1  20        3.67      369.11    337.08 o 
   6   1  20       74.49      102.80     10.25 o 
   7   1  20       80.48       86.59      4.49 o 
   8   1  20       17.93       10.51     24.79 o 
   9   1  20        0.15        1.51      3.95 o 
   0   2  20      136.76      126.34      2.84 o 
   1   2  20       16.90       18.23      1.23 o 
   2   2  20       45.54       39.50      1.20 o 
   3   2  20      451.04      484.21     13.94 o 
   4   2  20      150.46      140.04     20.56 o 
   5   2  20      154.27      150.80      5.76 o 
   6   2  20       50.55       67.41      8.73 o 
   7   2  20       52.96       47.64      1.10 o 
   8   2  20       29.44     -136.30    319.43 o 
   1   3  20       86.32       96.80      2.65 o 
   2   3  20        1.82        3.32      0.93 o 
   3   3  20       29.96       30.00      1.10 o 
   4   3  20      537.86      534.04     12.59 o 
   5   3  20      292.37      280.88      9.53 o 
   6   3  20      229.79     -309.99    438.25 o 
   0   4  20        1.87        4.06      1.02 o 
   1   4  20        9.36       14.49      0.92 o 
   2   4  20      419.74      415.47     13.03 o 
   3   4  20       68.11       71.02      3.67 o 
   1   1  21      222.87      226.45      8.31 o 
   2   1  21      408.37      426.01      4.93 o 
   3   1  21       33.79       30.87      5.44 o 
   4   1  21      174.44      162.44     11.22 o 
   5   1  21       88.35       76.71      5.33 o 
   6   1  21        1.94        1.68      8.39 o 
   7   1  21      230.52      251.53     18.80 o 
   0   2  21        0.01        2.12      1.24 o 
   1   2  21      466.18      430.28      5.84 o 
   2   2  21      101.80       87.81     16.06 o 
   3   2  21       23.48      906.91    592.72 o 
   4   2  21        1.45      261.41    514.09 o 
   5   2  21      120.08      112.86      6.82 o 
   6   2  21        2.79      204.45    342.49 o 
   1   3  21        3.38        3.46      0.74 o 
   2   3  21      113.40      111.52     13.35 o 
   3   3  21       32.32      598.32    488.93 o 
   4   3  21      341.19      348.92    104.67 o 
   0   0  22        3.67        5.59      1.75 o 
   1   0  22      265.56      309.12      5.21 o 
   2   0  22       17.59        9.24     90.25 o 
   3   0  22       25.10       28.56      1.38 o 
   4   0  22       47.42       44.01      6.01 o 
   5   0  22        0.34        0.67      0.63 o 
   1   1  22      109.00       96.59      8.78 o 
   2   1  22        5.69        5.54      3.93 o 
   3   1  22       43.72       45.72      1.84 o 
   4   1  22        6.02        3.18      1.71 o 
   5   1  22      167.72      188.79      3.77 o 
   0   2  22     1322.32     1205.86     24.96 o 
   1   2  22      124.32      133.89      7.66 o 
   2   2  22      582.32      532.28     47.02 o 
   3   2  22       11.89     -140.14    430.21 o 
                                                 
